# Supplementary material for: ﻿A hotspot of lichen diversity and lichenological research in the Alps: the Paneveggio-Pale di San Martino Natural Park (Italy)
Source: MycoKeys. 2022 Dec 6;94:37–50. doi: 10.3897/mycokeys.94.95858 (PMC9836431; doi:10.3897/mycokeys.94.95858)
Supplement: Supplementary material 1 — A hotspot of lichen diversity and lichenological research in the Alps: the Paneveggio-Pale di San Martino Natural Park (Italy) [file mycokeys-94-037-s001.xlsx]

## Sheet: Checklist
TAXA	TAXA' TRAITS			RARITY AND DISTRIBUTION INFORMATION						ALTITUDINAL BELTS						DATA SOURCES				SUBSTRATES											COLLECTION PERIODS
	GROWTH FORM	PHOTOBIONT	REPRODUCTION	RED LIST	1st ITALY	1st TAA	ONLY TAA	PHYTOCLIMATIC	NOTES	Montane	Subalpine	Alpine	Nival	N.R. (not recorded)	N. OF RECORDS (belts)	Literature	Herbaria	Field observations	N. OF RECORDS (sources)	Bones	Rock	Soil	Old mushrooms	Dead wood	Bryophytes	Plant debris	Bark	Lichenicolous	N.R. (not recorded)	N. OF RECORDS (substrates)	XIX century	XX century	XXI century	N. OF RECORDS (centuries)
Absconditella lignicola Vězda & Pišút	Cr	Ch	S				X			1					1	1			1										1	1			1	1
Acarospora badiofusca (Nyl.) Th. Fr.	Cr	Ch	S								2				2	2			2		2									2	2			2
Acarospora fuscata (Schrad.) Arnold	Cr	Ch	S							6	6	7			19	18	1		19		14								5	19	15		4	19
Acarospora glaucocarpa (Ach.) Körb.	Cr	Ch	S									8	2		10	10			10		8								2	10	10			10
Acarospora impressula Th. Fr.	Cr	Ch	S								1	1			2	1	1		2		2									2	1		1	2
Acarospora moenium (Vain.) Räsänen	Cr	Ch	A.s							1					1	1			1										1	1			1	1
Acarospora privigna (Ach.) A. Schneid.	Cr.end	Ch	S							1		6			7	5	2		7		2								5	7	4		3	7
Acarospora sinopica (Wahlenb.) Körb.	Cr	Ch	S									1			1		1		1		1									1			1	1
Acarospora sphaerospora H. Magn.	Cr	Ch	S			X								1	1		1		1		1									1			1	1
Acarospora umbilicata Bagl.	Cr	Ch	S									2	2		4	4			4		4									4	4			4
Acarospora veronensis A. Massal.	Cr	Ch	S								1				1	1			1		1									1	1			1
Acolium inquinans (Sm.) A. Massal.	Cr	Ch	S	VU						9	5				14	14			14					5			3		6	14	8		6	14
Acolium karelicum (Vain.) M. Prieto & Wedin	Cr	Ch	S	EN				suboc		3	4				7	7			7										7	7			7	7
Acrocordia cavata (Ach.) R.C. Harris	Cr	Tr	S					suboc		1					1	1			1										1	1			1	1
Acrocordia gemmata (Ach.) A. Massal. var. gemmata	Cr	Tr	S					suboc		1					1			1	1								1			1			1	1
Adelolecia kolaensis (Nyl.) Hertel & Rambold	Cr	Ch	S											1	1	1			1										1	1		1		1
Adelolecia pilati (Hepp) Hertel & Hafellner	Cr	Ch	S							2	2	4		2	10	10			10		8								2	10	10			10
Agonimia gelatinosa (Ach.) M. Brand & Diederich	Cr	Ch	S	VU								1			1		1		1							1				1			1	1
Agonimia tristicula (Nyl.) Zahlbr.	Sq	Ch	S								2	1			3	2	1		3							1			2	3			3	3
Ainoa mooreana (Carroll) Lumbsch & I. Schmitt	Cr	Ch	S							2	4			1	7	6	1		7		6								1	7	7			7
Alectoria nigricans (Ach.) Nyl.	Frut.f	Ch	A.f								1	2			3	3			3			2							1	3	2		1	3
Alectoria ochroleuca (Hoffm.) A. Massal.	Frut.f	Ch	A.f							2		3		2	7	4	1	2	7			5					2			7	4		3	7
Alectoria sarmentosa (Ach.) Ach.	Frut.f	Ch	A.f	NT				suboc		11	3			5	19	12	7		19								8		11	19	15		4	19
Alyxoria varia (Pers.) Ertz & Tehler	Cr	Tr	S							1					1			1	1								1			1			1	1
Amandinea punctata (Hoffm.) Coppins & Scheid.	Cr	Ch	S							11	5	6			22	16	4	2	22		4			4		3	7		4	22	12		10	22
Amygdalaria panaeola (Ach.) Hertel & Brodo	Cr	Ch-Cy.h	S							4					4	4			4		4									4	4			4
Anaptychia bryorum Poelt	Frut	Ch	S	NT								1			1		1		1						1					1			1	1
Anaptychia ciliaris (L.) Flot.	Frut	Ch	S							6					6	2		4	6		2						4			6	2		4	6
Anaptychia crinalis (Schaer.) J. Nowak	Frut	Ch	S	VU				suboc			1				1		1		1										1	1			1	1
Anema nummularium (Durieu & Mont.) Forssell	Cr	Cy.c	S							1					1		1		1		1									1			1	1
Anisomeridium polypori (Ellis & Everh.) M.E. Barr	Cr	Tr	S					suboc		1					1	1			1										1	1			1	1
Anzina carneonivea (Anzi) Scheid. var. carneonivea	Cr	Ch	S								2	2			4	4			4						2	2				4	4			4
Arthonia fusca (A. Massal.) Hepp	Cr	Ch	S							2	2				4	2	2		4		4									4	3	1		4
Arthonia mediella Nyl.	Cr	Tr	S					suboc		1	3	1			5	3	2		5								2		3	5			5	5
Arthonia radiata (Pers.) Ach.	Cr	Tr	S							8	1				9	8	1		9								9			9	8		1	9
Arthonia vinosa Leight.	Cr	Tr	S	NT				suboc		1					1	1			1										1	1			1	1
Arthrorhaphis alpina (Schaer.) R. Sant.	Cr	Ch	A.s								1	2			3		3		3			2							1	3			3	3
Arthrorhaphis citrinella (Ach.) Poelt	Cr	Ch	A.s							1		1			2	1	1		2			1							1	2			2	2
Arthrorhaphis grisea Th. Fr.	Cr	Ch	S				X					1			1		1		1										1	1			1	1
Aspicilia bricconensis Hue	Cr	Ch	S				X					1			1	1			1		1									1	1			1
Aspicilia candida (Anzi) Hue	Cr	Ch	S							4	4	2			10		10		10		6								4	10	5	4	1	10
Aspicilia cinerea (L.) Körb.	Cr	Ch	S							10	2	6			18	14	4		18		11								7	18	14		4	18
Aspicilia laevata (Ach.) Arnold	Cr	Ch	S							8	4			2	14	12	2		14		10								4	14	14			14
Aspicilia mashiginensis (Zahlbr.) Oxner	Cr.pl	Ch	S							2					2	2			2		2									2	2			2
Aspicilia polychroma Anzi	Cr	Ch	S									6		1	7	6	1		7		6								1	7	7			7
Aspicilia subdepressa Arnold	Cr	Ch	S							2				2	4	4			4		4									4	4			4
Aspiciliella intermutans (Nyl.) M. Choisy	Cr	Ch	S											2	2	2			2		2									2	2			2
Aspilidea myrinii (Fr.) Hafellner	Cr	Ch	S							2	3	12			17	15	2		17		4								13	17	17			17
Athallia alnetorum (Giralt, Nimis & Poelt) Arup, Frödén & Søchting	Cr	Ch	S							1					1		1		1								1			1			1	1
Athallia cerinella (Nyl.) Arup, Frödén & Søchting	Cr	Ch	S							1					1		1		1								1			1			1	1
Athallia holocarpa (Hoffm.) Arup, Frödén & Søchting	Cr	Ch	S							4					4	3		1	4		3						1			4	3		1	4
Athallia pyracea (Ach.) Arup, Frödén & Søchting	Cr	Ch	S							2		2			4	4			4								4			4	4			4
Athallia saxifragarum (Poelt) Arup, Frödén & Søchting	Cr	Ch	S							4	6	5	4		19	18	1		19						7	12				19	18		1	19
Atla alpina Savić & Tibell	Cr	Ch	S								2	2			4	4			4		4									4	4			4
Bacidia absistens (Nyl.) Arnold	Cr	Ch	S	VU				suboc		5					5	4	1		5										5	5			5	5
Bacidia polychroa (Th. Fr.) Körb.	Cr	Ch	S	EN				suboc		5					5	5			5								5			5	5			5
Bacidia rubella (Hoffm.) A. Massal.	Cr	Ch	S							1	1				2		1	1	2								2			2			2	2
Bacidina arnoldiana (Körb.) V. Wirth & Vězda	Cr	Ch	A.s			X		suboc		1					1		1		1										1	1			1	1
Bacidina delicata (Leight.) V. Wirth & Vězda	Cr	Ch	S					suboc		1	4				5	2	3		5								5			5			5	5
Bacidina inundata (Fr.) Vězda	Cr	Ch	S							3					3	2	1		3		2						1			3	2		1	3
Bacidina phacodes (Körb.) Vězda	Cr	Ch	S					suboc		1	2				3	3			3	1				2						3	3			3
Baeomyces placophyllus Ach.	Cr	Ch	S								1	4			5		5		5			4							1	5		1	4	5
Baeomyces rufus (Huds.) Rebent.	Cr	Ch	S							7	2				9	8	1		9		2	2		2					3	9	6		3	9
Bagliettoa calciseda (DC.) Gueidan & Cl. Roux	Cr.end	Ch	S									1	2		3	3			3		2								1	3	3			3
Bellemerea alpina (Sommerf.) Clauzade & Cl. Roux	Cr	Ch	S							1	4	7	3		15	9	6		15		13								2	15	8	2	5	15
Bellemerea cinereorufescens (Ach.) Clauzade & Cl. Roux	Cr	Ch	S								2	5			7	6	1		7		5								2	7	6		1	7
Bellemerea sanguinea (Kremp.) Hafellner & Cl. Roux	Cr	Ch	S									3			3	3			3										3	3	3			3
Bellemerea subcandida (Arnold) Hafellner & Cl. Roux	Cr	Ch	S									6			6	6			6		6									6	6			6
Bellicidia incompta (Borrer) Kistenich, Timdal, Bendiksby & S.Ekman	Cr	Ch	S	VU						2		5	2		9	9			9		6						2		1	9	9			9
Biatora beckhausii (Körb.) Tuck.	Cr	Ch	S	NT								2			2	2			2							2				2	2			2
Biatora chrysantha (Zahlbr.) Printzen	Cr	Ch	A.s								3				3		3		3								3			3			3	3
Biatora efflorescens (Hedl.) Räsänen	Cr	Ch	A.s							4	1				5	2	3		5								3		2	5			5	5
Biatora fallax Hepp	Cr	Ch	S								2				2	2			2								2			2	2			2
Biatora globulosa (Flörke) Fr.	Cr	Ch	S							1	3				4	2	2		4								2		2	4			4	4
Biatora helvola Hellb.	Cr	Ch	S							2					2	1	1		2								1		1	2			2	2
Biatora meiocarpa (Nyl.) Arnold	Cr	Ch	S							4				1	5	4	1		5								4		1	5	5			5
Biatora mendax Anzi	Cr	Ch	S	EN										3	3	3			3								3			3	3			3
Biatora ocelliformis (Nyl.) Arnold	Cr	Ch	S	EN						5					5	5			5								4		1	5	4		1	5
Biatora subduplex (Nyl.) Printzen	Cr	Ch	S											1	1	1			1										1	1	1			1
Biatora vernalis (L.) Fr.	Cr	Ch	S								8			1	9	9			9						2	4	3			9	8	1		9
Biatorella fossarum (Fr.) Th. Fr.	Cr	Ch	S							1					1	1			1			1								1	1			1
Bilimbia lobulata (Sommerf.) Hafellner & Coppins	Cr	Ch	S								6	6		1	13	9	4		13		2	6			2	1			2	13	8	2	3	13
Bilimbia microcarpa (Th. Fr.) Th. Fr.	Cr	Ch	S							2					2	2			2								2			2	2			2
Bilimbia sabuletorum (Schreb.) Arnold	Cr	Ch	S							2					2	2			2						2					2	2			2
Blastenia ammiospila (Ach.) Arup, Søchting & Frödén	Cr	Ch	S							1	6	5		1	13	4	9		13						3	7	1		2	13	4	2	7	13
Blastenia crenularia (With.) Arup, Søchting & Frödén	Cr	Ch	S									3			3	2	1		3		3									3	2		1	3
Blastenia ferruginea (Huds.) A. Massal.	Cr	Ch	S							8	4	10			22	22			22		15						6		1	22	22			22
Blastenia herbidella (Hue) Servít	Cr	Ch	A.i	NT				suboc		9	7	2		1	19	14	1	4	19								11		8	19	6		13	19
Brianaria sylvicola (Körb.) S. Ekman & M. Svenss.	Cr	Ch	S							6	3				9	9			9		3								6	9	9			9
Brianaria tuberculata (Sommerf.) S. Ekman & M. Svenss.	Cr	Ch	S				X			2					2	2			2		2									2	2			2
Brodoa atrofusca (Schaer.) Goward	Fol.n	Ch	S									1			1		1		1										1	1			1	1
Brodoa intestiniformis (Vill.) Goward	Fol.n	Ch	S							1	9	8		2	20	9	5	6	20		13	1							6	20	8	1	11	20
Bryobilimbia hypnorum (Lib.) Fryday, Printzen & S. Ekman	Cr	Ch	S								3	7			10	5	5		10		2	1			3	3			1	10	4	1	5	10
Bryobilimbia sanguineoatra (Wulfen) Fryday, Printzen & S. Ekman	Cr	Ch	S							4					4	4			4						2	2				4	4			4
Bryonora castanea (Hepp) Poelt	Cr	Ch	S							2				1	3	3			3						2				1	3	3			3
Bryoplaca jungermanniae (Vahl) Søchting, Frödén & Arup	Cr	Ch	S								4				4	4			4						2	2				4	4			4
Bryoplaca sinapisperma (DC.) Søchting, Frödén & Arup	Cr	Ch	S							2	5	2			9	9			9						2	6			1	9	8		1	9
Bryoria bicolor (Ehrh.) Brodo & D. Hawksw.	Frut.f	Ch	A.f					suboc		6					6	6			6						2		4			6	6			6
Bryoria capillaris (Ach.) Brodo & D. Hawksw.	Frut.f	Ch	A.s					suboc		21	14			1	36	17	5	14	36								22		14	36	10		26	36
Bryoria chalybeiformis (L.) Brodo & D. Hawksw.	Frut.f	Ch	A.s								1	2			3	2	1		3			2							1	3	2		1	3
Bryoria fuscescens (Gyeln.) Brodo & D. Hawksw.	Frut.f	Ch	A.s							26	64	1		1	92	16	9	67	92								80		12	92	6		86	92
Bryoria implexa (Hoffm.) Brodo & D. Hawksw.	Frut.f	Ch	A.s							1	5	1			7	6	1		7								3		4	7	2		5	7
Bryoria nadvornikiana (Gyeln.) Brodo & D. Hawksw.	Frut.f	Ch	A.s							2	10				12		11	1	12								11		1	12			12	12
Buellia aethalea (Ach.) Th. Fr.	Cr	Ch	S							4		6		2	12	12			12		12									12	12			12
Buellia disciformis (Fr.) Mudd	Cr	Ch	S	NT						8	2	11		2	23	23			23					4		2	12		5	23	22		1	23
Buellia griseovirens (Sm.) Almb.	Cr	Ch	S					suboc		15	10	1			26	15	11		26								13		13	26	2		24	26
Buellia jugorum (Arnold) Arnold	Cr	Ch	S				X					2			2	2			2		2									2	2			2
Buellia leptocline (Flot.) A. Massal.	Cr	Ch	S							2	2				4	4			4		4									4	4			4
Buellia schaereri De Not.	Cr	Ch	S							2	8	1			11	6	5		11								7		4	11	2		9	11
Buellia uberior Anzi	Cr	Ch	S							2		4			6	6			6		6									6	6			6
Buellia vilis Th. Fr.	Cr	Ch	S								2	4		1	7	7			7		6								1	7	7			7
Caeruleum heppii (Körb.) K. Knudsen & Arcadia	Cr	Ch	S											1	1	1			1										1	1	1			1
Calicium abietinum Pers.	Cr	Ch	S									1			1	1			1										1	1			1	1
Calicium glaucellum Ach.	Cr	Ch	S							5	4				9	8	1		9								1		8	9			9	9
Calicium pinicola (Tibell) M. Prieto & Wedin	Cr	Ch	S	VU							1	1			2	2			2										2	2			2	2
Calicium salicinum Pers.	Cr	Ch	S							1					1		1		1								1			1			1	1
Calicium tigillare (Ach.) Pers.	Cr	Ch	S							2	2	1			5	4		1	5								1		4	5			5	5
Calicium trabinellum (Ach.) Ach.	Cr	Ch	S								3	1			4	2	2		4								2		2	4			4	4
Calicium viride Pers.	Cr	Ch	S							11	7				18	16	2		18								7		11	18	5		13	18
Callome multipartita (Sm.) Otálora, P.M. Jørg. & Wedin	Fol.n	Cy.h	S							2		1	2		5	4	1		5		5									5	4		1	5
Calogaya arnoldii (Wedd.) Arup, Frödén & Søchting subsp. arnoldii	Cr.pl	Ch	S								1				1		1		1		1									1		1		1
Calogaya arnoldiiconfusa (Gaya & Nav.-Ros.) Arup, Frödén & Søchting	Cr.pl	Ch	S									1	1		2		2		2		2									2			2	2
Calogaya biatorina (A. Massal.) Arup, Frödén & Søchting	Cr.pl	Ch	S								1				1		1		1		1									1		1		1
Calogaya pusilla (A. Massal.) Arup, Frödén & Søchting	Cr.pl	Ch	S							6		2			8	8			8		8									8	8			8
Calogaya rouxii (Gaya, Nav.-Ros. & Llimona)	Cr	Ch	S									1			1		1		1		1									1			1	1
Calogaya schistidii (Anzi) Arup, Frödén & Søchting	Cr	Ch	S								4	2			6	4	2		6						5				1	6	4	1	1	6
Caloplaca cerina (Hedw.) Th. Fr. var. cerina	Cr	Ch	S							7		2			9	8		1	9								9			9	8		1	9
Caloplaca chlorina (Flot.) H. Olivier	Cr	Ch	A.i							1					1	1			1										1	1			1	1
Caloplaca coccinea (Müll. Arg.) Poelt	Cr.end	Ch	S									1			1		1		1		1									1			1	1
Caloplaca dalmatica (A. Massal.) H. Olivier	Cr	Ch	S								2				2		2		2		2									2		2		2
Caloplaca exsecuta (Nyl.) Dalla Torre & Sarnth.	Cr	Ch	S									7			7	7			7		7									7	7			7
Caloplaca isidiigera Vězda	Cr	Ch	A.i								4				4		4		4		4									4		4		4
Caloplaca nubigena (Kremp.) Dalla Torre & Sarnth. var. nubigena	Cr.end	Ch	S									2	6		8	8			8		8									8	8			8
Caloplaca stillicidiorum (Vahl) Lynge	Cr	Ch	S								2	6			8	6	2		8		2				1	1			4	8	6		2	8
Calvitimela aglaea (Sommerf.) Hafellner	Cr	Ch	S							4		6		2	12	12			12		10								2	12	12			12
Calvitimela armeniaca (DC.) Hafellner	Cr	Ch	S									9			9	6	3		9		8								1	9	6		3	9
Candelaria concolor (Dicks.) Stein	Fol.n	Ch	A.s							4					4	3		1	4								3		1	4	2		2	4
Candelariella aurella (Hoffm.) Zahlbr.	Cr	Ch	S								7	11	6		24	19	4	1	24		19					4	1			24	19	4	1	24
Candelariella commutata Otte & M. Westb.	Cr	Ch	S											1	1		1		1										1	1			1	1
Candelariella efflorescens R.C. Harris & W.R. Buck	Cr	Ch	A.s							1					1		1		1								1			1			1	1
Candelariella reflexa (Nyl.) Lettau	Cr	Ch	A.s							1					1			1	1								1			1			1	1
Candelariella vitellina (Hoffm.) Müll. Arg.	Cr	Ch	S							2	3	2		1	8	6	2		8		1						1		6	8	3		5	8
Candelariella xanthostigma (Ach.) Lettau	Cr	Ch	S							2	4				6	6			6								6			6	6			6
Carbonea atronivea (Arnold) Hertel	Cr	Ch	S									1		1	2	2			2										2	2	2			2
Carbonea distans (Kremp.) Hafellner & Obermayer	Cr	Ch	S							1		3		1	5	2	3		5		3								2	5	4		1	5
Carbonea intrudens (H. Magn.) Hafellner	Cr	Ch	S									2			2	1	1		2									2		2			2	2
Carbonea vorticosa (Flörke) Hertel	Cr	Ch	S							4	1	4	2	2	13	12	1		13		11								2	13	11		2	13
Catapyrenium cinereum (Pers.) Körb.	Sq	Ch	S								6	3		1	10	9	1		10		2	7							1	10	9		1	10
Catillaria chalybeia (Borrer) A. Massal.	Cr	Ch	S							7		1		1	9	8	1		9		7								2	9	8		1	9
Catillaria erysiboides (Nyl.) Th. Fr.	Cr	Ch	S							4					4	4			4				2	2						4	4			4
Catillaria lenticularis (Ach.) Th. Fr.	Cr	Ch	S								2				2	2			2		2									2	2			2
Catillaria nigroclavata (Nyl.) J. Steiner	Cr	Ch	S							5					5	4	1		5								5			5	4		1	5
Catinaria atropurpurea (Schaer.) Vězda & Poelt	Cr	Tr	S					suboc		6	3				9	6	3		9								9			9	6		3	9
Catolechia wahlenbergii (Ach.) Körb.	Fol.b	Ch	S								3	4			7	3	4		7			3			1				3	7	2		5	7
Cephalophysis leucospila (Anzi) H. Kilias & Scheid.	Cr	Ch	S								1	1		1	3	2	1		3		1								2	3	2	1		3
Cetraria aculeata (Schreb.) Fr.	Frut	Ch	S								3	4			7	5	2		7		4	3								7	4	1	2	7
Cetraria commixta (Nyl.) Th. Fr.	Fol.b	Ch	S							2		4		2	8	8			8		6	2								8	8			8
Cetraria ericetorum Opiz	Frut	Ch	A.f							3	2	12			17	8	1	8	17		6	9							2	17	6		11	17
Cetraria islandica (L.) Ach. subsp. islandica	Frut	Ch	A.f							13	9	10		2	34	7	3	24	34			28							6	34	3	1	30	34
Cetraria juniperina (L.) Ach.	Fol.b	Ch	A.f	LC							3	2		1	6	4	2		6		4								2	6	4		2	6
Cetraria muricata (Ach.) Eckfeldt	Frut	Ch	S								2	3			5	4		1	5		4	1								5	4		1	5
Cetraria oakesiana Tuck.	Fol.b	Ch	A.s	VU				subcon		4	2				6	4		2	6		2						2		2	6	4		2	6
Cetraria pinastri (Scop.) Gray	Fol.b	Ch	A.s							42	51	3		9	105	39	13	53	105		2					2	84		17	105	22		83	105
Cetraria sepincola (Ehrh.) Ach.	Frut	Ch	S							1	2				3	3			3										3	3			3	3
Cetrelia cetrarioides (Duby) W.L. Culb. & C.F. Culb.	Fol.b	Ch	A.s	DD				suboc		8					8		8		8								8			8			8	8
Cetrelia monachorum (Zahlbr.) W.L. Culb. & C.F. Culb.	Fol.b	Ch	A.s	DD				suboc		16					16		16		16								16			16			16	16
Cetrelia olivetorum (Nyl.) W.L. Culb. & C.F. Culb.	Fol.b	Ch	A.s	NT				suboc		1					1		1		1								1			1			1	1
Chaenotheca chrysocephala (Ach.) Th. Fr.	Cr	Ch	S							22	8	1			31	16	8	7	31								17		14	31	4		27	31
Chaenotheca ferruginea (Sm.) Mig.	Cr	Ch	S					subcon		2	2				4	3	1		4								1		3	4			4	4
Chaenotheca furfuracea (L.) Tibell	Cr	Ch	S							6				2	8	7	1		8		2						3		3	8	6	1	1	8
Chaenotheca gracilenta (Ach.) Mattsson & Middelb.	Cr	Ch	S	VU						3					3	3			3		2								1	3	2		1	3
Chaenotheca hispidula (Ach.) Zahlbr.	Cr	Tr	S	NT						2	2				4	4			4										4	4			4	4
Chaenotheca laevigata Nádv.	Cr	Ch	S	EN						2	2				4	4			4										4	4			4	4
Chaenotheca phaeocephala (Turner) Th. Fr.	Cr	Ch	S								1				1		1		1								1			1			1	1
Chaenotheca stemonea (Ach.) Müll. Arg.	Cr	Ch	S	LC						2					2	1	1		2								1		1	2			2	2
Chaenotheca subroscida (Eitner) Zahlbr.	Cr	Ch	S	DD						5	3				8	6	2		8								2		6	8			8	8
Chaenotheca trichialis (Ach.) Th. Fr.	Cr	Ch	S							11	9	1			21	14	7		21		2						9		10	21	5		16	21
Chaenotheca xyloxena Nádv.	Cr	Ch	S	NT								1			1	1			1										1	1			1	1
Cheiromycina flabelliformis B. Sutton	Cr	Ch	A.s	DD			X			1					1	1			1										1	1			1	1
Chrysothrix candelaris (L.) J.R. Laundon	Lepr	Ch	A.s							9	4				13	9	3	1	13								4		9	13			13	13
Chrysothrix chlorina (Ach.) J.R. Laundon	Lepr	Ch	S			X					1				1		1		1		1									1			1	1
Circinaria caesiocinerea (Malbr.) A. Nordin, Savić & Tibell	Cr	Ch	S							4	2	7		1	14	13	1		14		6								8	14	13		1	14
Circinaria calcarea (L.) A. Nordin, Savić & Tibell	Cr	Ch	S							6	2	1			9	9			9		4								5	9	9			9
Circinaria contorta (Hoffm.) A. Nordin, Savić & Tibell	Cr	Ch	S							6		11			17	17			17		12								5	17	17			17
Circinaria gibbosa (Ach.) A. Nordin, Savić & Tibell	Cr	Ch	S							4	4				8	8			8		8									8	8			8
Circinaria hoffmanniana (S. Ekman & Fröberg ex R. Sant.) A. Nordin	Cr	Ch	S			X						1			1		1		1		1									1			1	1
Cladonia acuminata (Ach.) Norrl.	Frut	Ch	A.s	LC						2	2				4	4			4			4								4	4			4
Cladonia amaurocraea (Flörke) Schaer.	Frut	Ch	S							7	2	1			10	6	1	3	10		5	3			1				1	10	5		5	10
Cladonia arbuscula (Wallr.) Flot. subsp. arbuscula	Frut	Ch	A.f	LC						17	8	14			39	17	3	19	39			31	2	2			1		3	39	14	2	23	39
Cladonia bellidiflora (Ach.) Schaer.	Frut	Ch	S							3	10	1			14	9	3	2	14		2	5		3					4	14	7		7	14
Cladonia borealis S. Stenroos	Frut	Ch	A.s								1				1		1		1			1								1			1	1
Cladonia botrytes (K.G. Hagen) Willd.	Frut	Ch	S							6	2				8	8			8				2	6						8	8			8
Cladonia cariosa (Ach.) Spreng.	Frut	Ch	S							2					2	2			2			2								2	2			2
Cladonia carneola (Fr.) Fr.	Frut	Ch	A.s							2	7				9	8	1		9			3		5					1	9	8		1	9
Cladonia cenotea (Ach.) Schaer.	Frut	Ch	A.s							14	10	1			25	11	2	12	25			2		5					18	25	6	1	18	25
Cladonia cervicornis (Ach.) Flot.	Frut	Ch	S					suboc				2			2	2			2			2								2	2			2
Cladonia chlorophaea (Sommerf.) Spreng.	Frut	Ch	A.s							7	5				12	11	1		12			10					2			12	11	1		12
Cladonia coccifera (L.) Willd.	Frut	Ch	A.s							3	7	10			20	15	1	4	20		2	14							4	20	10	1	9	20
Cladonia coniocraea (Flörke) Spreng.	Frut	Ch	A.s							9	12	1			22	18	1	3	22					10					12	22	10		12	22
Cladonia cornuta (L.) Hoffm.	Frut	Ch	A.s							3	1				4	3	1		4			3							1	4	3		1	4
Cladonia crispata (Ach.) Flot. var. crispata	Frut	Ch	S							18	14	4			36	32	1	3	36		3	23		3			1		6	36	28		8	36
Cladonia decorticata (Flörke) Spreng.	Frut	Ch	A.s	VU							3			9	12	2	10		12			3							9	12	11		1	12
Cladonia deformis (L.) Hoffm.	Frut	Ch	A.s							9	6	4			19	18	1		19		6	3	3	2					5	19	14		5	19
Cladonia digitata (L.) Hoffm.	Frut	Ch	A.s							27	14	2			43	13	3	27	43					4			3		36	43	6		37	43
Cladonia ecmocyna Leight.	Frut	Ch	S	NT								2			2	2			2		2									2	2			2
Cladonia fimbriata (L.) Fr.	Frut	Ch	A.s							38	8	3		4	53	42	4	7	53			16	5	15			2		15	53	37	3	13	53
Cladonia floerkeana (Fr.) Flörke	Frut	Ch	S							1	1	2			4	2		2	4										4	4			4	4
Cladonia furcata (Huds.) Schrad. subsp. furcata	Frut	Ch	S							12	6	4			22	14	3	5	22			10		5			2		5	22	10		12	22
Cladonia glauca Flörke	Frut	Ch	A.s	VU						2					2	2			2			2								2	2			2
Cladonia gracilis (L.) Willd.	Frut	Ch	S							25	6	17		6	54	44	1	9	54			37		14					3	54	41	1	12	54
Cladonia macilenta Hoffm.	Frut	Ch	S							5	4	1		2	12	12			12			4		4					4	12	8		4	12
Cladonia macroceras (Delise) Hav.	Frut	Ch	S							8	9	9			26	3	4	19	26		1	19							6	26		1	25	26
Cladonia macrophylla (Schaer.) Stenh.	Frut	Ch	S							4		2			6	6			6		2	2		2						6	6			6
Cladonia macrophyllodes Nyl.	Frut	Ch	S							1		1			2		2		2			2								2			2	2
Cladonia mitis Sandst.	Frut	Ch	A.f	LC							2	3			5	3	1	1	5			2							3	5			5	5
Cladonia phyllophora Hoffm.	Frut	Ch	S							7	4	2		5	18	18			18			8		10						18	18			18
Cladonia pleurota (Flörke) Schaer.	Frut	Ch	A.s							1	10	2			13	9	1	3	13			6		2					5	13	4		9	13
Cladonia pyxidata (L.) Hoffm. f. pocillum (Ach.) Nyl.	Frut	Ch	S								6	2			8	5	1	2	8		4	3							1	8	4	1	3	8
Cladonia pyxidata (L.) Hoffm.	Frut	Ch	S							26	16	5		10	57	36	3	18	57		4	29		9		2	6		7	57	29	3	25	57
Cladonia ramulosa (With.) J.R. Laundon	Frut	Ch	A.s					suboc		1					1	1			1										1	1	1			1
Cladonia rangiferina (L.) F.H. Wigg.	Frut	Ch	A.f	LC						16	10	10		2	38	16	3	19	38			28		2					8	38	10	3	25	38
Cladonia rangiformis Hoffm.	Frut	Ch	S								2				2	1	1		2			1		1						2		1	1	2
Cladonia rei Schaer.	Frut	Ch	A.s							8					8	8			8			8								8	8			8
Cladonia squamosa Hoffm. var. squamosa	Frut	Ch	A.i							11	6	3			20	14	3	3	20		2	5		6					7	20	12		8	20
Cladonia stellaris (Opiz) Pouzar & Vězda	Frut	Ch	S	EN						6	1	1			8	2	1	5	8			6					1		1	8		1	7	8
Cladonia subulata (L.) F.H. Wigg.	Frut	Ch	A.s	NT						7	4				11	11			11			11								11	10	1		11
Cladonia sulphurina (Michx.) Fr.	Frut	Ch	A.s							4	5	1			10	9		1	10			2		2					6	10	4		6	10
Cladonia symphycarpa (Flörke) Fr.	Frut	Ch	S								2				2			2	2			2								2			2	2
Cladonia uncialis (L.) F.H. Wigg. subsp. uncialis	Frut	Ch	S							5	6	8		1	20	5	4	11	20		2	13					1		4	20	3		17	20
Clauzadea immersa (Hoffm.) Hafellner & Bellem.	Cr.end	Ch	S										2		2	2			2		2									2	2			2
Clauzadea monticola (Schaer.) Hafellner & Bellem.	Cr	Ch	S									2			2	2			2		2									2	2			2
Clauzadeana macula (Taylor) Coppins & Rambold	Cr	Ch	S							2		4			6	6			6		6									6	6			6
Coenogonium pineti (Ach.) Lücking & Lumbsch	Cr	Tr	S							3	2	2			7	6	1		7			2				2	1		2	7	4		3	7
Collema flaccidum (Ach.) Ach.	Fol.b	Cy.h	A.i					suboc		5		1			6	5		1	6		2				2		1		1	6	5		1	6
Collema glebulentum (Cromb.) Degel.	Fol.n	Cy.h	A.i				X				2				2	1	1		2		2									2			2	2
Cornicularia normoerica (Gunnerus) Du Rietz	Frut	Ch	S								3	8		2	13	8	2	3	13		7								6	13	6		7	13
Cystocoleus ebeneus (Dillwyn) Thwaites	Cr	Tr	A.f					suboc		1	1	1			3	1	2		3						1				2	3			3	3
Dacampia hookeri (Borrer) A. Massal.	Cr	Ch	S								2	9		1	12	8	4		12			10							2	12	8		4	12
Dermatocarpon arnoldianum Degel.	Fol.u	Ch	S			X						1			1		1		1		1									1			1	1
Dermatocarpon complicatum (Lightf.) W. Mann	Fol.u	Ch	S									1			1		1		1		1									1			1	1
Dermatocarpon intestiniforme (Körb.) Hasse	Fol.n	Ch	S							2	2	6			10	8	2		10		10									10	8	2		10
Dermatocarpon luridum (With.) J.R. Laundon	Fol.u	Ch	S											2	2		2		2										2	2	1	1		2
Dermatocarpon miniatum (L.) W. Mann	Fol.u	Ch	S								2	1		2	5	3	2		5		4								1	5	3	2		5
Diarthonis spadicea (Leight.) Frisch, Ertz, Coppins & P.F.Cannon	Cr	Tr	S	NT				suboc		4					4	4			4								4			4	4			4
Dibaeis baeomyces (L. f.) Rambold & Hertel	Cr	Ch	S							2	8	6			16	10	6		16			14							2	16	8	2	6	16
Dimelaena oreina (Ach.) Norman	Cr	Ch	S					subcon			5	6			11	8	3		11		9								2	11	8		3	11
Diploschistes diacapsis (Ach.) Lumbsch	Cr	Ch	S	NT				subcon		2	2				4	4			4		4									4	4			4
Diploschistes gypsaceus (Ach.) Zahlbr.	Cr	Ch	S									1			1		1		1		1									1			1	1
Diploschistes muscorum (Scop.) R. Sant. subsp. muscorum	Cr	Ch	S							2	5				7	5	2		7		2	2					1	1	1	7	4	1	2	7
Diploschistes scruposus (Schreb.) Norman	Cr	Ch	S							5	4	2			11	10	1		11		4								7	11	8		3	11
Diplotomma alboatrum (Hoffm.) Flot.	Cr	Ch	S							2	2	3	2		9	8	1		9		9									9	8		1	9
Diplotomma hedinii (H. Magn.) P. Clerc & Cl. Roux	Cr	Ch	S									1			1		1		1		1									1			1	1
Diplotomma lutosum A. Massal.	Cr	Ch	S									4			4	2	2		4		4									4			4	4
Diplotomma murorum (A. Massal.) Coppins	Cr	Ch	S					suboc				2			2	1	1		2		1							1		2			2	2
Diplotomma nivale (Bagl. & Carestia) Hafellner	Cr	Ch	S								4				4	2	2		4		2							2		4		4		4
Dirina massiliensis Durieu & Mont.	Cr	Tr	S,									3			3		3		3		2				1					3			3	3
Eiglera flavida (Hepp) Hafellner	Cr	Ch	S								2	6			8	6	2		8		6								2	8	6	2		8
Elixia flexella (Ach.) Lumbsch	Cr	Ch	S							1					1		1		1								1			1		1		1
Enchylium polycarpon (Hoffm.) Otálora, P.M. Jørg. & Wedin subsp. polycarpon	Fol.b	Cy.h	S							3		2			5	4	1		5		2	2							1	5	5			5
Enchylium tenax (Sw.) Gray	Fol.b	Cy.h	S							1					1		1		1			1								1			1	1
Enterographa zonata (Körb.) Torrente & Egea	Cr	Tr	A.s					suboc		4	1				5	4	1		5		3						2			5	4		1	5
Epilichen scabrosus (Ach.) Clem.	Cr	Ch	S									1			1	1			1										1	1			1	1
Euopsis pulvinata (Schaer.) Vain.	Cr	Cy.c	S				X			2				1	3	2	1		3		2								1	3	3			3
Evernia divaricata (L.) Ach.	Frut	Ch	A.f							22	24	1			47	14	8	25	47								34		13	47	2		45	47
Evernia mesomorpha Nyl.	Frut	Ch	A.s					subcon		3	2				5	3	2		5								2		3	5			5	5
Evernia prunastri (L.) Ach.	Frut	Ch	A.s							23	2			1	26	5		21	26								21		5	26	1		25	26
Farnoldia dissipabilis (Nyl.) Hertel	Cr	Ch	S									3			3	3			3		2								1	3	3			3
Farnoldia hypocrita (A. Massal.) Fröberg var. hypocrita	Cr	Ch	S					subcon						2	2	2			2										2	2	2			2
Farnoldia hypocrita var. ligans (Nyl.) Hafellner & Türk	Cr	Ch	S				X	subcon				3		1	4	4			4		2								2	4	4			4
Farnoldia jurana (Schaer.) Hertel subsp. jurana	Cr.end	Ch	S								1	23	4	2	30	26	4		30		26								4	30	26	1	3	30
Farnoldia jurana subsp. muverani (Müll. Arg.) Hafellner & Türk	Cr.end	Ch	S									2		1	3	3			3		2								1	3	3			3
Farnoldia micropsis (A. Massal.) Hertel	Cr	Ch	S								4	12			16	13	3		16		11								5	16	13	2	1	16
Flavoparmelia caperata (L.) Hale	Fol.b	Ch	A.s							7					7	4		3	7		4						3			7	4		3	7
Flavoparmelia soredians (Nyl.) Hale	Fol.b	Ch	A.s							1					1			1	1								1			1			1	1
Flavoplaca flavocitrina (Nyl.) Arup, Frödén & Søchting	Cr	Ch	A.s							1					1	1			1										1	1			1	1
Flavoplaca granulosa (Müll. Arg.) Arup, Frödén & Søchting	Cr.pl	Ch	A.i							6	2	2			10	10			10		10									10	10			10
Frutidella furfuracea (Anzi) M.Westb. & M.Svensson	Cr	Ch	A.s							2	3	1			6	6			6										6	6			6	6
Fuscidea kochiana (Hepp) V. Wirth & Vězda	Cr	Ch	S					suboc		2	3	5		3	13	9	4		13		10								3	13	9	2	2	13
Fuscidea mollis var. caesioalbescens (H.Magn.) P.James, Poelt & V.Wirth	Cr	Ch	S		X	X	X					1			1		1		1		1									1			1	1
Fuscidea recensa (Stirt.) Hertel, V. Wirth & Vězda	Cr	Ch	A.s					suboc		1					1	1			1										1	1			1	1
Fuscopannaria confusa (P.M. Jørg.) P.M. Jørg.	Sq	Cy.h	A.s				X	suboc			2				2	1	1		2								2			2			2	2
Fuscopannaria praetermissa (Nyl.) P.M. Jørg.	Sq	Cy.h	A.s							4	3	2			9	7	2		9		2				2				5	9	6		3	9
Graphis pulverulenta (Pers.) Ach.	Cr	Tr	S							2					2	2			2								2			2	2			2
Graphis scripta (L.) Ach.	Cr	Tr	S							6					6	4		2	6								6			6	4		2	6
Gyalecta erythrozona Lettau	Cr	Tr	S			X						1			1		1		1		1									1			1	1
Gyalecta foveolaris (Ach.) Schaer.	Cr	Tr	S								4	2			6	6			6			6								6	6			6
Gyalecta incarnata (Th. Fr.) Baloch & Lücking	Cr	Tr	S								2			3	5	2	3		5			4							1	5		5		5
Gyalecta jenensis (Batsch) Zahlbr.	Cr	Tr	S							6	1	5			12	9	2	1	12		9						1		2	12	9		3	12
Gyalecta leucaspis (A. Massal.) Kremp.	Cr	Tr	S							1					1		1		1										1	1			1	1
Gyalecta russula (Nyl.) Baloch, Lumbsch & Wedin	Cr	Tr	S								1			1	2		2		2		1	1								2	1		1	2
Gyalidea lecideopsis (A. Massal.) Vězda var. lecideopsis	Cr	Ch	S									4		1	5	5			5		4								1	5	4	1		5
Gyalolechia aurea (Schaer.) A. Massal.	Cr	Ch	S							1		5		2	8	5	3		8		3								5	8	7		1	8
Gyalolechia epiphyta (Lynge) Vondrák	Cr	Ch	A.i							1					1		1		1					1						1			1	1
Gyalolechia flavovirescens (Wulfen) Søchting, Frödén & Arup	Cr	Ch	S							4					4	4			4		2								2	4	4			4
Haematomma ochroleucum (Neck.) J.R. Laundon var. ochroleucum	Cr	Ch	A.s					suboc		1	1				2	1	1		2										2	2			2	2
Helocarpon pulverulum (Th. Fr.) Türk & Hafellner	Cr	Ch	S							8					8	8			8					2	4				2	8	8			8
Heppia adglutinata (Kremp.) A. Massal.	Sq	Cy.h	S	VU								2			2	2			2			2								2	2			2
Heterodermia speciosa (Wulfen) Trevis.	Fol.n	Ch	S	NT				suboc		1					1			1	1								1			1			1	1
Heteroplacidium compactum (A. Massal.) Gueidan & Cl. Roux	Cr	Ch	S									2			2	2			2		2									2	2			2
Heteroplacidium zamenhofianum (Clauzade & Cl. Roux) Cl. Roux	Cr	Ch	S								3				3		3		3									2	1	3		3		3
Hydropunctaria rheitrophila (Zschacke) C. Keller, Gueidan & Thüs	Cr	Ch	S								1	1			2		2		2		2									2			2	2
Hydropunctaria scabra (Vězda) C. Keller, Gueidan & Thüs	Cr	Ch	S		X	X						4			4		4		4		4									4			4	4
Hymenelia coerulea A. Massal.	Cr.end	Ch	S									2	2	1	5	5			5		4								1	5	5			5
Hymenelia epulotica (Ach.) Lutzoni	Cr	Ch	S									1			1		1		1		1									1			1	1
Hymenelia heteromorpha (Kremp.) Lutzoni	Cr	Ch	S								2				2	2			2		2									2	2			2
Hymenelia melanocarpa (Kremp.) Arnold	Cr	Ch	S									4			4	2	2		4		4									4	2		2	4
Hymenelia prevostii (Duby) Kremp.	Cr.end	Ch	S								2	2			4	4			4		3								1	4	4			4
Hymenelia similis (A. Massal.) M. Choisy	Cr.end	Ch	S								2				2	2			2		2									2	2			2
Hyperphyscia adglutinata (Flörke) H. Mayrhofer & Poelt	Fol.n	Ch	A.s							1					1			1	1								1			1			1	1
Hypocenomyce scalaris (Ach.) M. Choisy	Sq	Ch	A.s							3	20	1			24	5		19	24								19		5	24			24	24
Hypogymnia austerodes (Nyl.) Räsänen	Fol.n	Ch	A.s								8	1			9	3	1	5	9								6		3	9			9	9
Hypogymnia bitteri (Lynge) Ahti	Fol.n	Ch	A.s							27	35	1			63	17	3	43	63								49		14	63	5	1	57	63
Hypogymnia farinacea Zopf	Fol.n	Ch	A.s							3	12	1			16	6	2	8	16								10		6	16			16	16
Hypogymnia physodes (L.) Nyl.	Fol.n	Ch	A.s							56	72	4		2	134	29	17	88	134			2					113		19	134	10		124	134
Hypogymnia tubulosa (Schaer.) Hav.	Fol.n	Ch	A.s							18	22	2			42	13	10	19	42								29		13	42			42	42
Hypogymnia vittata (Ach.) Parrique	Fol.n	Ch	A.s	VU						14	5				19	2	3	14	19		2						17			19	2		17	19
Hypotrachyna afrorevoluta (Krog & Swinscow) Krog & Swinscow	Fol.b	Ch	A.s					suboc		2					2	1	1		2								2			2			2	2
Hypotrachyna laevigata (Sm.) Hale	Fol.b	Ch	A.s	NT				oc		5					5			5	5								5			5			5	5
Hypotrachyna revoluta (Flörke) Hale	Fol.b	Ch	A.s					suboc		6					6		1	5	6								6			6			6	6
Hypotrachyna sinuosa (Sm.) Hale	Fol.b	Ch	S	VU				suboc		2					2		1	1	2								2			2			2	2
Icmadophila ericetorum (L.) Zahlbr.	Cr	Ch	S							9	6	3			18	16	1	1	18			9			2				7	18	11		7	18
Immersaria athroocarpa (Ach.) Rambold & Pietschm.	Cr	Ch	S							2		6		3	11	11			11		2								9	11	11			11
Imshaugia aleurites (Ach.) S.L.F. Mey.	Fol.n	Ch	A.i							5	22	1			28	4		24	28								24		4	28			28	28
Ionaspis ceracea (Arnold) Hafellner & Türk	Cr	Ch	S							4	4	6			14	14			14		14									14	14			14
Ionaspis lacustris (With.) Lutzoni	Cr	Tr	S									2			2		2		2		2									2			2	2
Ionaspis obtecta (Vain.) R. Sant.	Cr	Tr	S				X				1				1	1			1										1	1			1	1
Ionaspis odora (Schaer.) Stein	Cr	Tr	S								3	5			8	5	3		8		5								3	8	4		4	8
Ionaspis suaveolens (Fr.) Th. Fr.	Cr	Tr	S								1				1	1			1		1									1	1			1
Kiliasia pennina (Schaer.) Kistenich, Timdal, Bendiksby & S.Ekman	Cr	Ch	S									1			1	1			1										1	1	1			1
Koerberiella wimmeriana (Körb.) Stein	Cr	Ch	A.i									2			2		2		2		2									2			2	2
Kuettlingeria erythrocarpa (Pers.) I.V. Frolov, Vondrák & Arup	Cr	Ch	S									1			1		1		1		1									1			1	1
Kuettlingeria percrocata (Arnold) I.V. Frolov, Vondrák & Arup	Cr	Ch	S							1	3	3		7	14	5	9		14		4								10	14	14			14
Kuettlingeria soralifera (Vondrák & Hrouzek) I.V. Frolov, Vondrák & Arup	Cr	Ch	A.s				X			1					1	1			1										1	1			1	1
Lambiella insularis (Nyl.) T. Sprib.	Cr	Ch	S									2			2		2		2									1	1	2			2	2
Lathagrium cristatum (L.) Otálora, P.M. Jørg. & Wedin	Fol.n	Cy.h	S							5		7	2		14	12	1	1	14		9								5	14	12		2	14
Lathagrium fuscovirens (With.) Otálora, P.M. Jørg. & Wedin	Fol.b	Cy.h	A.i							4					4	4			4		4									4	4			4
Lathagrium undulatum (Flot.) Poetsch	Fol.b	Cy.h	S							5	6	1			12	9	2	1	12		8								4	12	10		2	12
Lecanactis abietina (Ach.) Körb.	Cr	Tr	S	EN						4					4	4			4								4			4	4			4
Lecania cyrtella (Ach.) Th. Fr.	Cr	Ch	S							3	1				4	2	2		4								4			4	2	1	1	4
Lecania naegelii (Hepp) Diederich & van den Boom	Cr	Ch	S					suboc		1					1		1		1								1			1			1	1
Lecania rabenhorstii (Hepp) Arnold	Cr	Ch	S					suboc				1			1		1		1		1									1			1	1
Lecania turicensis (Hepp) Müll. Arg.	Cr	Ch	S								1	1			2	1	1		2		1								1	2	1	1		2
Lecanora albella (Pers.) Ach.	Cr	Ch	S							2				2	4	4			4								4			4	4			4
Lecanora albellula (Nyl.) Th. Fr.	Cr	Ch	S							2	5				7		7		7								7			7			7	7
Lecanora allophana (Ach.) Nyl. f. allophana	Cr	Ch	S							3					3	2	1		3								3			3	2		1	3
Lecanora alpigena (Ach.) Cl. Roux	Cr	Ch	S							2	2	1		2	7	7			7		4								3	7	7			7
Lecanora argentata (Ach.) Malme	Cr	Ch	S							5	3				8	6		2	8										8	8			8	8
Lecanora argopholis (Ach.) Ach.	Cr	Ch	S								2				2	2			2		2									2	2			2
Lecanora bicincta Ramond var. bicincta	Cr	Ch	S			X					1	1			2		2		2		2									2		2		2
Lecanora cadubriae (A. Massal.) Hedl.	Cr	Ch	S							2	4	1			7	7			7										7	7			7	7
Lecanora caesiosora Poelt	Cr	Ch	A.s			X						1			1		1		1		1									1		1		1
Lecanora campestris (Schaer.) Hue	Cr	Ch	S									2			2	2			2		2									2	2			2
Lecanora carpinea (L.) Vain.	Cr	Ch	S							5	2				7	4	2	1	7								7			7	4		3	7
Lecanora cavicola Creveld	Cr	Ch	S									2		1	3		3		3		2								1	3			3	3
Lecanora cenisia Ach.	Cr	Ch	S							13	3	13		4	33	25	8		33		12								21	33	27		6	33
Lecanora chlarotera Nyl. subsp. chlarotera	Cr	Ch	S							1	2				3	1		2	3								1		2	3			3	3
Lecanora circumborealis Brodo & Vitik.	Cr	Ch	S							1	5	1			7	6		1	7								1		6	7			7	7
Lecanora concolor Ramond	Cr.pl	Ch	S									2	2		4	4			4		4									4	4			4
Lecanora dispersoareolata (Schaer.) Lamy	Cr	Ch	S							4	2	4			10	6	4		10		6								4	10	10			10
Lecanora epibryon (Ach.) Ach. var. epibryon	Cr	Ch	S							1	2	3		1	7	4	3		7		2					2			3	7	2	1	4	7
Lecanora formosa (Bagl. & Carestia) Knoph & Leuckert	Cr	Ch	S									2		4	6	6			6		4								2	6	6			6
Lecanora frustulosa (Dicks.) Ach.	Cr	Ch	S					subcon		2					2	2			2		2									2	2			2
Lecanora hypoptella (Nyl.) Grummann	Cr	Ch	S								3				3		3		3								3			3			3	3
Lecanora hypoptoides (Nyl.) Nyl.	Cr	Ch	S							1	1	1			3	3			3										3	3			3	3
Lecanora intricata (Ach.) Ach.	Cr	Ch	S							6	5	5		3	19	12	5	2	19		12								7	19	14		5	19
Lecanora intumescens (Rebent.) Rabenh.	Cr	Ch	S							6	12				18	6		12	18								6		12	18	6		12	18
Lecanora lecanoricola (Alstrup, D. Hawksw. & R. Sant.) Rambold & Triebel	Cr	Ch	S									1			1		1		1									1		1			1	1
Lecanora leptacinella Nyl.	Cr	Ch	S				X					2			2	1	1		2						2					2			2	2
Lecanora leptyrodes (Nyl.) Degel.	Cr	Ch	S							5	4				9	6	1	2	9								1		8	9			9	9
Lecanora marginata (Schaer.) Hertel & Rambold	Cr	Ch	S							4	5	6		1	16	12	4		16		7								9	16	16			16
Lecanora mughicola Nyl.	Cr	Ch	S							1	3	6			10	6	4		10								5		5	10	5	1	4	10
Lecanora orbicularis (Schaer.) Vain.	Cr	Ch	S									3			3	2	1		3		3									3	2		1	3
Lecanora phaeostigma (Körb.) Almb.	Cr	Ch	S							1					1		1		1										1	1	1			1
Lecanora polytropa (Hoffm.) Rabenh. var. polytropa	Cr	Ch	S							13	7	16	1	2	39	29	6	4	39		30								9	39	28	1	10	39
Lecanora pulicaris (Pers.) Ach.	Cr	Ch	S							17	5	4			26	25	1		26								19		7	26	20		6	26
Lecanora rupicola (L.) Zahlbr. subsp. rupicola var. rupicola	Cr	Ch	S							5	5	8		2	20	16	4		20		17								3	20	15		5	20
Lecanora rupicola subsp. subplanata (Nyl.) Leuckert & Poelt	Cr	Ch	S							4		1		2	7	6	1		7		7									7	6		1	7
Lecanora salicicola H. Magn.	Cr	Ch	S							1	7				8	2	6		8								7		1	8		1	7	8
Lecanora saligna (Schrad.) Zahlbr.	Cr	Ch	S								1	1			2	2			2										2	2			2	2
Lecanora sarcopidoides (A. Massal.) A.L. Sm.	Cr	Ch	S							4	2	6			12	12			12								10		2	12	12			12
Lecanora silvae-nigrae V. Wirth	Cr	Ch	S			X					1				1		1		1		1									1			1	1
Lecanora sp. nova	Cr	Ch	S									1			1		1		1		1									1			1	1
Lecanora subintricata (Nyl.) Th. Fr.	Cr	Ch	S							2					2	2			2								2			2	2			2
Lecanora symmicta (Ach.) Ach.	Cr	Ch	S							6	7	1			14	11	2	1	14								7		7	14	7		7	14
Lecanora varia (Hoffm.) Ach.	Cr	Ch	S							3	10	2			15	9	2	4	15								4		11	15	3		12	15
Lecidea albofuscescens Nyl.	Cr	Ch	S							3					3	3			3								2		1	3	2		1	3
Lecidea albohyalina (Nyl.) Th. Fr.	Cr	Ch	S							1					1		1		1								1			1			1	1
Lecidea alpestris Sommerf.	Cr	Ch	S								1				1		1		1										1	1			1	1
Lecidea atrobrunnea (DC.) Schaer. subsp. atrobrunnea	Cr	Ch	S								1	3			4	2	2		4		3								1	4	2		2	4
Lecidea auriculata Th. Fr. subsp. auriculata	Cr	Ch	S									1			1		1		1										1	1			1	1
Lecidea berengeriana (A. Massal.) Nyl.	Cr	Ch	S									2			2	2			2			2								2	2			2
Lecidea commaculans Nyl.	Cr	Ch	S								1	7	2		10	9	1		10		9								1	10	10			10
Lecidea confluens (Weber) Ach.	Cr	Ch	S							6	6	11	2	2	27	23	4		27		21								6	27	21		6	27
Lecidea confluescens Nyl.	Cr	Ch	S							2	9	10		3	24	14	10		24		14								10	24	22	2		24
Lecidea fuliginosa Taylor	Cr	Ch	S									2		2	4	4			4		4									4	4			4
Lecidea fuscoatra (L.) Ach.	Cr	Ch	S									2			2	2			2										2	2	2			2
Lecidea grisella Flörke	Cr	Ch	S							5	2	4			11	11			11		9								2	11	11			11
Lecidea infirmata Arnold	Cr	Ch	S				X					5		1	6	4	2		6		2								4	6	6			6
Lecidea lapicida (Ach.) Ach. var. lapicida	Cr	Ch	S							4		3	2		9	6	3		9		6								3	9	8		1	9
Lecidea lapicida var. pantherina (Hoffm.) Ach.	Cr	Ch	S							12	2	13		3	30	28	2		30		27								3	30	28	1	1	30
Lecidea leprarioides Tønsberg	Cr	Ch	A.s				X			1	3				4	4			4										4	4			4	4
Lecidea leprosolimbata (Arnold) Poelt	Cr	Ch	S					subcon			2	2			4	4			4		2								2	4	4			4
Lecidea leucothallina Arnold var. leucothallina	Cr	Ch	S							2		2			4	4			4										4	4	4			4
Lecidea lithophila (Ach.) Ach.	Cr	Ch	S							6	4	3			13	10	3		13		9								4	13	10		3	13
Lecidea plana (J. Lahm) Nyl.	Cr	Ch	S							8	5	14			27	27			27		24								3	27	27			27
Lecidea praenubila Nyl.	Cr	Ch	S									2			2	2			2		2									2	2			2
Lecidea promiscens Nyl.	Cr	Ch	S									2			2	2			2		2									2	2			2
Lecidea promiscua Nyl.	Cr	Ch	S								2			1	3	2	1		3		2								1	3	3			3
Lecidea rapax Hertel	Cr	Ch	S									3			3		3		3		1							1	1	3			3	3
Lecidea sarcogynoides Körb.	Cr	Ch	S									2			2	2			2		2									2	2			2
Lecidea silacea (Hoffm.) Ach.	Cr	Ch	S							2	4	8			14	13	1		14		14									14	13		1	14
Lecidea speirodes Nyl.	Cr	Ch	S								6	11		1	18	15	3		18		13								5	18	17		1	18
Lecidea subfumosa Arnold) J. Lahm	Cr	Ch	S				X				2	2			4	4			4		4									4	4			4
Lecidea tessellata Flörke var. tessellata	Cr	Ch	S							7		6		2	15	15			15		7								8	15	15			15
Lecidea tessellata var. caesia (Anzi) Arnold	Cr	Ch	S								1	7			8	8			8		6								2	8	8			8
Lecidea turgidula Fr.	Cr	Ch	S							9	1	3			13	13			13					4			6		3	13	10		3	13
Lecidea umbonata (Hepp) Mudd	Cr	Ch	S								5	12		1	18	14	4		18		15								3	18	14	3	1	18
Lecidella anomaloides (A. Massal.) Hertel & H. Kilias	Cr	Ch	S							4	4	2		1	11	11			11	2	6								3	11	11			11
Lecidella asema (Nyl.) Knoph & Hertel var. asema	Cr	Ch	S							5	2			1	8	5	3		8		4								4	8	8			8
Lecidella carpathica Körb.	Cr	Ch	S							1		1			2	1	1		2										2	2			2	2
Lecidella elaeochroma (Ach.) M. Choisy var. elaeochroma f. elaeochroma	Cr	Ch	S							1	2			1	4	1		3	4								3		1	4			4	4
Lecidella patavina (A. Massal.) Knoph & Leuckert	Cr	Ch	S								3	5		6	14	10	4		14		3								11	14	12	1	1	14
Lecidella scabra (Taylor) Hertel & Leuckert	Cr	Ch	A.s					suboc			2	2			4	4			4		4									4	4			4
Lecidella stigmatea (Ach.) Hertel & Leuckert	Cr	Ch	S								4	6			10	6	4		10		10									10	6	4		10
Lecidella wulfenii (Hepp) Körb.	Cr	Ch	S								6	1			7	6	1		7						2	5				7	6		1	7
Lecidella xylophila (Th. Fr.) Knoph & Leuckert	Cr	Ch	S	CR								1			1	1			1										1	1			1	1
Lecidoma demissum (Rutstr.) Gotth. Schneid. & Hertel	Cr	Ch	S								1	8			9	6	3		9			7							2	9	5	1	3	9
Lempholemma intricatum (Arnold) Zahlbr.	Frut	Cy.h	S			X		suboc			1				1		1		1		1									1			1	1
Lempholemma polyanthes (Bernh.) Malme	Cr	Cy.h	S								2			2	4	4			4		2				2					4	4			4
Lepra albescens (Huds.) Hafellner	Cr	Ch	A.s							6	11				17	1	4	12	17								16		1	17			17	17
Lepra amara (Ach.) Hafellner	Cr	Ch	A.s							32	2				34	13	3	18	34								24		10	34	3		31	34
Lepra corallina (L.) Hafellner	Cr	Ch	A.i							5	3	2		2	12	10	1	1	12		7						2		3	12	8	1	3	12
Lepra multipuncta (Turner) Hafellner	Cr	Ch	A.s					suboc		2					2	2			2								2			2	2			2
Lepra schaereri (Schaer.) Hafellner	Cr	Ch	A.i							2	2	3			7	6	1		7		7									7	6		1	7
Lepra trachythallina (Erichsen) Lendemer & R.C. Harris	Cr	Ch	S	RE			X			4				2	6	6			6		4						2			6	6			6
Lepraria elobata Tønsberg	Lepr	Ch	A.s							3	4				7	5	2		7								2		5	7			7	7
Lepraria incana (L.) Ach.	Lepr	Ch	A.s							1					1		1		1								1			1			1	1
Lepraria leuckertiana (Zedda) L. Saag	Lepr	Ch	A.s	EN						1					1		1		1								1			1			1	1
Lepraria lobificans Nyl.	Lepr	Ch	A.s							1	1				2	1	1		2								1		1	2			2	2
Lepraria membranacea (Dicks.) Vain.	Lepr	Ch	A.s							3	1				4	3	1		4		2								2	4	2		2	4
Lepraria neglecta (Nyl.) Erichsen	Lepr	Ch	A.s									6			6	6			6			4			2					6	6			6
Lepraria rigidula (B. de Lesd.) Tønsberg	Lepr	Ch	A.s							1	2				3	3			3										3	3			3	3
Leproplaca cirrochroa (Ach.) Arup, Frödén & Søchting	Cr.pl	Ch	A.s							1					1		1		1										1	1			1	1
Leproplaca proteus (Poelt) Arup, Frödén & Søchting	Cr.pl	Ch	A.s									2		1	3	1	2		3		2								1	3		1	2	3
Leptogium cyanescens (Ach.) Körb.	Fol.b	Cy.h	A.i	NT				suboc			1				1		1		1								1			1			1	1
Leptogium saturninum (Dicks.) Nyl.	Fol.b	Cy.h	A.i					suboc		3	1				4	1	1	2	4								3		1	4			4	4
Letharia vulpina (L.) Hue	Frut	Ch	A.s							8	41	2			51	10	3	38	51								43		8	51	5		46	51
Lichenomphalia alpina (Britzelm.) Redhead, Lutzoni, Moncalvo & Vilgalys	Cr	Ch	S	CR			X			2	1	1			4	3	1		4										4	4			4	4
Lichenomphalia hudsoniana (H.S. Jenn.) Redhead, Lutzoni, Moncalvo & Vilgalys	Sq	Ch	S	VU						1	2	2			5	5			5			1			4					5	5			5
Lichenomphalia velutina (Quél.) Redhead, Lutzoni, Moncalvo & Vilgalys	Sq	Ch	S	NT							1	1			2	2			2										2	2			2	2
Lithographa tesserata (DC.) Nyl.	Cr	Ch	S					suboc		4					4	4			4		4									4	4			4
Lobaria linita (Ach.) Rabenh.	Fol.b	Ch	A.s	NT								1			1		1		1						1					1			1	1
Lobaria pulmonaria (L.) Hoffm.	Fol.b	Ch	A.s	LC				suboc		11					11	4	2	5	11								9		2	11	5		6	11
Lobarina scrobiculata (Scop.) Cromb.	Fol.b	Cy.h	A.s	NT				suboc		7					7	2	1	4	7								6		1	7	3		4	7
Lobothallia radiosa (Hoffm.) Hafellner	Cr.pl	Ch	S							4					4	4			4		4									4	4			4
Lopadium disciforme (Flot.) Kullh.	Cr	Ch	S	VU						2	1			3	6	4	2		6								1		5	6	3		3	6
Lopadium pezizoideum (Ach.) Körb.	Cr	Ch	S							5	4				9	6	3		9		2						6		1	9	7	2		9
Loxospora elatina (Ach.) A. Massal.	Cr	Ch	A.s	EN				suboc		1					1	1			1										1	1			1	1
Massalongia carnosa (Dicks.) Körb.	Sq	Cy.h	S	NT								1			1		1		1						1					1			1	1
Megaspora verrucosa (Ach.) Arcadia & A. Nordin	Cr	Ch	S								9	11	4	1	25	20	3	2	25		4	4			6	8			3	25	20	1	4	25
Melanelia hepatizon (Ach.) A. Thell	Fol.b	Ch	S							1	8	1			10	2	3	5	10		1								9	10			10	10
Melanelia stygia (L.) Essl.	Fol.n	Ch	S							5		4		2	11	9	1	1	11		8								3	11	8		3	11
Melanelixia fuliginosa (Duby) O. Blanco, A. Crespo, Divakar, Essl., D. Hawksw. & Lumbsch	Fol.n	Ch	S							11	9				20	1	15	4	20								19		1	20			20	20
Melanelixia glabra (Schaer.) O. Blanco, A. Crespo, Divakar, Essl., D. Hawksw. & Lumbsch	Fol.b	Ch	S							1					1			1	1								1			1			1	1
Melanelixia glabratula (Lamy) Sandler & Arup	Fol.b	Ch	A.i							2					2	2			2								2			2	2			2
Melanelixia subargentifera (Nyl.) O. Blanco, A. Crespo, Divakar, Essl., D. Hawksw. & Lumbsch	Fol.b	Ch	A.s					subcon		2					2	1		1	2								1		1	2			2	2
Melanelixia subaurifera (Nyl.) O. Blanco, A. Crespo, Divakar, Essl., D. Hawksw. & Lumbsch	Fol.b	Ch	A.s							11	1				12	2		10	12								12			12	2		10	12
Melanohalea exasperata (De Not.) O. Blanco, A. Crespo, Divakar, Essl., D. Hawksw. & Lumbsch	Fol.b	Ch	S							1					1			1	1								1			1			1	1
Melanohalea exasperatula (Nyl.) O. Blanco, A. Crespo, Divakar, Essl., D. Hawksw. & Lumbsch	Fol.b	Ch	A.i							15	7	3		5	30	27	1	2	30		6						19		5	30	24		6	30
Melanolecia transitoria (Arnold) Hertel	Cr.end	Ch	S									7	2		9	9			9		8								1	9	9			9
Melaspilea enteroleuca (Ach.) Ertz & Diederich	Cr	Tr	S	NT				suboc		4	2	11			17	17			17		14								3	17	17			17
Menegazzia terebrata (Hoffm.) A. Massal.	Fol.b	Ch	A.s	VU				suboc		11				4	15	6		9	15		2						13			15	6		9	15
Micarea cinerea (Schaer.) Hedl.	Cr	Ch	S					suboc		2	1				3	3			3						1				2	3	2	1		3
Micarea denigrata (Fr.) Hedl.	Cr	Ch	S							3		1		3	7	7			7					6					1	7	6		1	7
Micarea hedlundii Coppins	Cr	Ch	S	CR						1					1	1			1										1	1			1	1
Micarea lignaria (Ach.) Hedl. var. lignaria	Cr	Ch	S							4		3		1	8	6	2		8					2		3		2	1	8	6		2	8
Micarea melaena (Nyl.) Hedl.	Cr	Ch	S							3	1	1			5	5			5					2					3	5	2		3	5
Micarea misella (Nyl.) Hedl.	Cr	Ch	S							2	1				3	2	1		3								1		2	3			3	3
Micarea nitschkeana (Rabenh.) Harm.	Cr	Ch	S	VU						2					2	2			2					2						2	2			2
Micarea peliocarpa (Anzi) Coppins & R. Sant.	Cr	Ch	S							11					11	10	1		11					2	4		5			11	10		1	11
Micarea prasina Fr.	Cr	Ch	S							10	9	1			20	9	11		20								11		9	20			20	20
Micarea ternaria (Nyl.) Vězda	Cr	Ch	S	RE			X		Only record from Italy!	6					6	6			6		6									6	6			6
Miriquidica complanata (Körb.) Hertel & Rambold	Cr	Ch	S							5		2			7	7			7		7									7	7			7
Miriquidica disjecta (Nyl.) Hertel & Rambold	Cr	Ch	S				X		Type!	8	2				10	9	1		10		9								1	10	10			10
Miriquidica garovaglii (Schaer.) Hertel & Rambold	Cr	Ch	S								1	7		2	10	7	2	1	10		2								8	10	6		4	10
Miriquidica instrata (Nyl.) Hertel & Rambold	Cr	Ch	S								2			1	3	2	1		3		2								1	3	3			3
Miriquidica intrudens (H. Magn.) Hertel & Rambold	Cr	Ch	A.s									2			2		2		2									2		2			2	2
Miriquidica plumbea (Garov. ex A. Massal.) Hafellner, Obermayer & Tretiach	Cr	Ch	S			X						1			1		1		1		1									1			1	1
Miriquidica subplumbea (Anzi) Cl. Roux	Cr	Ch	S									1			1	1			1		1									1			1	1
Montanelia panniformis (Nyl.) Divakar, A. Crespo, Wedin & Essl.	Fol.b	Ch	A.f							2					2	2			2		2									2	2			2
Montanelia sorediata (Ach.) Divakar, A. Crespo, Wedin & Essl.	Fol.b	Ch	A.s							4		4			8	8			8		8									8	8			8
Mycobilimbia epixanthoides (Nyl.) Hafellner & Türk	Cr	Ch	A.s							2	2				4	1	3		4								3		1	4			4	4
Mycobilimbia olivacea Aragón, Sarrión & Hafellner	Cr	Ch	S	DD			X			1					1	1			1										1	1			1	1
Mycobilimbia sphaeroides (Dicks.) S. Ekman & Printzen	Cr	Ch	S							4	1				5	4	1		5						4		1			5	4		1	5
Mycoblastus affinis (Schaer.) T. Schauer	Cr	Ch	S	EN						11	2				13	13			13								4		9	13	4		9	13
Mycoblastus sanguinarius (L.) Norman	Cr	Ch	S							3	1				4	4			4								2		2	4	2		2	4
Myochroidea rufofusca (Anzi) Printzen, T. Sprib. & Tønsberg	Cr	Ch	S									8			8	8			8		8									8	8			8
Myriolecis agardhiana (Ach.) Sliwa, Zhao Xin & Lumbsch subsp. agardhiana	Cr	Ch	S									7	2		9	9			9		9									9	9			9
Myriolecis agardhiana subsp. sapaudica (Cl. Roux) Nimis & Cl. Roux	Cr	Ch	S			X					1				1		1		1		1									1		1		1
Myriolecis albescens (Hoffm.) Sliwa, Zhao Xin & Lumbsch	Cr	Ch	S									3			3	3			3		2								1	3	3			3
Myriolecis antiqua (J.R. Laundon) Sliwa, X.Zhao & Lumbsch	Cr	Ch	S							2					2	2			2		2									2	2			2
Myriolecis dispersa (Pers.) Sliwa, Zhao Xin & Lumbsch	Cr	Ch	S							6	8	13		2	29	27		2	29		26								3	29	27		2	29
Myriolecis hagenii (Ach.) Sliwa, Zhao Xin & Lumbsch	Cr	Ch	S							2		1			3	3			3								2		1	3	2		1	3
Myriolecis invadens (H. Magn.) Sliwa, Zhao Xin & Lumbsch	Cr	Ch	S			X					1				1		1		1		1									1		1		1
Myriolecis perpruinosa (Fröberg) Sliwa, Zhao Xin & Lumbsch	Cr	Ch	S								2				2		2		2		2									2		2		2
Myriolecis semipallida (H. Magn.) Sliwa, Zhao Xin & Lumbsch	Cr	Ch	S									1	1		2		2		2		2									2			2	2
Myriolecis zosterae var. palanderi (Vain.) Śliwa	Cr	Ch	S									2			2		2		2							1	1			2			2	2
Myriospora myochroa (M. Westb.) K. Knudsen & Arcadia	Cr	Ch	S			X						1			1		1		1		1									1			1	1
Naetrocymbe saxicola (A. Massal.) R.C. Harris	Cr.end	Tr	S									2			2	2			2		2									2	2			2
Nephroma bellum (Spreng.) Tuck.	Fol.b	Cy.h	S	NT				suboc		2					2		1	1	2										2	2			2	2
Nephroma laevigatum Ach.	Fol.b	Cy.h	S					suboc		2					2	2			2								2			2	2			2
Nephroma parile (Ach.) Ach.	Fol.b	Cy.h	A.s					suboc		4	2				6		2	4	6								3		3	6			6	6
Nephromopsis chlorophylla (Willd.) Divakar, A. Crespo & Lumbsch	Fol.b	Ch	A.s							31	41	1			73	20	12	41	73								59		14	73	6		67	73
Nephromopsis cucullata (Bellardi) Divakar, A. Crespo & Lumbsch	Frut	Ch	A.f								5	13			18	9	3	6	18		8	8							2	18	8		10	18
Nephromopsis laureri (Kremp.) Kurok.	Fol.b	Ch	A.s	VU						28	31	1			60	12	9	39	60								49		11	60	2		58	60
Nephromopsis nivalis (L.) Divakar, A. Crespo & Lumbsch	Frut	Ch	A.f								5	15			20	10	5	5	20		8	10							2	20	8	1	11	20
Normandina pulchella (Borrer) Nyl.	Sq	Ch	A.s					suboc		5					5			5	5								5			5			5	5
Ochrolechia alboflavescens (Wulfen) Zahlbr.	Cr	Ch	A.s							6	30	1		1	38	10	4	24	38								29		9	38	3		35	38
Ochrolechia androgyna (Hoffm.) Arnold	Cr	Ch	A.s							5	4			2	11	9	2		11								4		7	11	2		9	11
Ochrolechia arborea (Kreyer) Almb.	Cr	Ch	A.s							6	1	1			8	8			8										8	8			8	8
Ochrolechia frigida (Sw.) Lynge	Cr	Ch	S	RE							1				1	1			1			1								1		1		1
Ochrolechia microstictoides Räsänen	Cr	Ch	A.s							17	5	1			23	16	7		23								7		16	23			23	23
Ochrolechia pallescens (L.) A. Massal.	Cr	Ch	S					suboc		4					4	4			4								4			4	4			4
Ochrolechia parella (L.) A. Massal.	Cr	Ch	S					suboc						3	3	3			3		3									3	3			3
Ochrolechia szatalaensis Verseghy	Cr	Ch	S	LC						1					1	1			1										1	1			1	1
Ochrolechia tartarea (L.) A. Massal.	Cr	Ch	S					suboc		6					6	6			6		4				2					6	6			6
Ochrolechia upsaliensis (L.) A. Massal.	Cr	Ch	S							2	4				6	6			6						2	2	2			6	6			6
Opegrapha dolomitica (Arnold) Torrente & Egea	Cr	Tr	S								1	1			2		2		2		2									2			2	2
Opegrapha niveoatra (Borrer) J.R. Laundon	Cr	Tr	S							2					2	1	1		2								1		1	2			2	2
Opegrapha vulgata (Ach.) Ach.	Cr	Tr	S							3					3	2	1		3								2		1	3	2		1	3
Ophioparma ventosa (L.) Norman	Cr	Ch	S							3	2	3		2	10	6	1	3	10		7								3	10	4		6	10
Orphniospora moriopsis (A. Massal.) D. Hawksw.	Cr	Ch	S									3			3	2	1		3		3									3	2		1	3
Orphniospora mosigii (Körb.) Hertel & Rambold	Cr	Ch	S							1	1	10		2	14	9	3	2	14		11								3	14	8		6	14
Pannaria conoplea (Ach.) Bory	Fol.n	Cy.h	S	NT				suboc		5	1				6	2	1	3	6		2						4			6	2		4	6
Parabagliettoa cyanea (A. Massal.) Gueidan & Cl. Roux	Cr.end	Ch	S									3			3	3			3		2								1	3	3			3
Parabagliettoa disjuncta (Arnold) Krzewicka	Cr	Ch	S									6			6	6			6		6									6	6			6
Parabagliettoa dufourii (DC.) Gueidan & Cl. Roux	Cr.end	Ch	S							2		4		1	7	5	2		7		6								1	7	5		2	7
Parainoa subconcolor (Anzi) Resl & T. Sprib.	Cr	Ch	S							4	2				6	6			6		6									6	6			6
Parmelia omphalodes (L.) Ach.	Fol.b	Ch	A.f							2	9	1			12	7		5	12		7								5	12	2		10	12
Parmelia saxatilis (L.) Ach.	Fol.b	Ch	A.i							64	46	4		3	117	46	16	55	117		15				2		28		72	117	29		88	117
Parmelia submontana Hale	Fol.b	Ch	A.i							4					4			4	4								4			4			4	4
Parmelia sulcata Taylor	Fol.b	Ch	A.s							50	48	3		2	103	20	12	71	103			2					83		18	103	2		101	103
Parmeliella triptophylla (Ach.) Müll. Arg.	Cr	Cy.h	A.i	NT				suboc		1	3	2		1	7	5	2		7		4						2		1	7	4		3	7
Parmelina pastillifera (Harm.) Hale	Fol.b	Ch	A.i					suboc		1					1			1	1								1			1			1	1
Parmelina quercina (Willd.) Hale	Fol.b	Ch	S							1					1		1		1								1			1			1	1
Parmelina tiliacea (Hoffm.) Hale	Fol.b	Ch	A.i							7					7	6		1	7		6						1			7	6		1	7
Parmeliopsis ambigua (Hoffm.) Nyl.	Fol.n	Ch	A.s							34	69	3			106	22	14	70	106								90		16	106	6		100	106
Parmeliopsis hyperopta (Ach.) Arnold	Fol.n	Ch	A.s							15	39	3		2	59	14	9	36	59					4			47		8	59	6		53	59
Parmotrema arnoldii (Du Rietz) Hale	Fol.b	Ch	A.s	EN		X		suboc		1					1		1		1								1			1			1	1
Parmotrema crinitum (Ach.) M. Choisy	Fol.b	Ch	A.i	NT				suboc		3					3			3	3								3			3			3	3
Parmotrema perlatum (Huds.) M. Choisy	Fol.b	Ch	A.s					suboc		9	2				11	6		5	11		6						5			11	6		5	11
Parvoplaca tiroliensis (Zahlbr.) Arup, Søchting & Frödén	Cr	Ch	S								4	4			8	6	2		8						2	4			2	8	6		2	8
Peccania coralloides (A. Massal.) Arnold	Frut	Cy.c	S									6			6	4	2		6		4								2	6	4		2	6
Peltigera aphthosa (L.) Willd.	Fol.b	Ch-Cy.h	S							4	4	1		1	10	5	3	2	10			1				1	1		7	10	1	1	8	10
Peltigera canina (L.) Willd.	Fol.b	Cy.h	S							5	1				6	5		1	6			5							1	6	4	1	1	6
Peltigera collina (Ach.) Schrad.	Fol.b	Cy.h	A.s								1				1		1		1								1			1			1	1
Peltigera degenii Gyeln.	Fol.b	Cy.h	S							1					1		1		1										1	1			1	1
Peltigera didactyla (With.) J.R. Laundon	Fol.b	Cy.h	A.s								2				2	1	1		2										2	2			2	2
Peltigera horizontalis (Huds.) Baumg.	Fol.b	Cy.h	S							4	2				6	4	1	1	6			4					1		1	6	4		2	6
Peltigera lepidophora (Vain.) Bitter	Fol.b	Cy.h	A.i	LC								1			1		1		1			1								1			1	1
Peltigera leucophlebia (Nyl.) Gyeln.	Fol.b	Ch-Cy.h	S							1	1	1			3		3		3			2							1	3		1	2	3
Peltigera malacea (Ach.) Funck	Fol.b	Ch	S							4	1	1			6	5	1		6		2	3							1	6	4	1	1	6
Peltigera polydactylon (Neck.) Hoffm.	Fol.b	Cy.h	S							6	6				12	8	3	1	12			7							5	12	6	1	5	12
Peltigera praetextata (Sommerf.) Zopf	Fol.b	Cy.h	A.i							3	2				5	1	2	2	5			1					1		3	5		1	4	5
Peltigera rufescens (Weiss) Humb.	Fol.b	Cy.	S							4	7	8			19	17	2		19		8	11								19	16	3		19
Peltigera venosa (L.) Hoffm.	Fol.b	Ch	S							4	5				9	7	2		9			7					1		1	9	6	1	2	9
Pertusaria carneopallida (Nyl.) Nyl.	Cr	Ch	S	EN							2			2	4	2	2		4								2		2	4	4			4
Pertusaria chiodectonoides Bagl.	Cr	Ch	S							6		2			8	8			8		8									8	8			8
Pertusaria geminipara (Th. Fr.) Brodo	Cr	Ch	A.s							2				1	3	2	1		3						2				1	3	2		1	3
Pertusaria glomerata (Ach.) Schaer.	Cr	Ch	S								4				4	4			4						2	2				4	4			4
Pertusaria hymenea (Ach.) Schaer.	Cr	Ch	S					suboc						2	2	2			2		2									2	2			2
Pertusaria leioplaca (Ach.) DC.	Cr	Ch	S							2					2	2			2								2			2	2			2
Pertusaria oculata (Dicks.) Th. Fr.	Cr	Ch	A.i							2		3			5	4	1		5						2	2			1	5	4		1	5
Pertusaria pupillaris (Nyl.) Th. Fr.	Cr	Ch	A.s					suboc		2	3	1			6	4	2		6								2		4	6			6	6
Pertusaria sommerfeltii (Sommerf.) Fr.	Cr	Ch	S							2		2			4	4			4							2	2			4	4			4
Phaeophyscia ciliata (Hoffm.) Moberg	Fol.n	Ch	S							2					2		1	1	2								2			2			2	2
Phaeophyscia endococcina (Körb.) Moberg	Fol.n	Ch	S								1				1		1		1		1									1			1	1
Phaeophyscia hirsuta (Mereschk.) Essl.	Fol.n	Ch	A.s							2					2		1	1	2								2			2			2	2
Phaeophyscia nigricans (Flörke) Moberg	Fol.n	Ch	A.i							1					1	1			1										1	1			1	1
Phaeophyscia orbicularis (Neck.) Moberg	Fol.n	Ch	A.s							3	1				4	1	1	2	4								3		1	4			4	4
Phaeophyscia pusilloides (Zahlbr.) Essl.	Fol.n	Ch	A.s							1					1		1		1								1			1			1	1
Phaeophyscia sciastra (Ach.) Moberg	Fol.n	Ch	A.s							4		5		2	11	11			11		10								1	11	11			11
Phaeorrhiza nimbosa (Fr.) H. Mayrhofer & Poelt	Cr	Ch	S									5			5	4	1		5			5								5	4		1	5
Phlyctis argena (Spreng.) Flot.	Cr	Ch	A.s							6	6				12	2	9	1	12								12			12	2		10	12
Phylliscum demangeonii (Moug. & Mont.) Nyl.	Fol.u	Cy.c	S							2		2			4	4			4		4									4	4			4
Physcia adscendens H. Olivier	Fol.n	Ch	A.s							1					1			1	1								1			1			1	1
Physcia aipolia (Humb.) Fürnr.	Fol.n	Ch	S							2					2		1	1	2								2			2			2	2
Physcia albinea (Ach.) Nyl.	Fol.n	Ch	S							2					2	2			2		2									2	2			2
Physcia caesia (Hoffm.) Fürnr. var. caesia	Fol.n	Ch	A.s							8	4	12	2		26	24	1	1	26		20								6	26	24		2	26
Physcia dubia (Hoffm.) Lettau	Fol.n	Ch	A.s							1	11	3	2		17	11	3	3	17		13								4	17	10	2	5	17
Physcia stellaris (L.) Nyl.	Fol.n	Ch	S							5					5	4		1	5		2						3			5	4		1	5
Physcia tenella (Scop.) DC.	Fol.n	Ch	A.s							3					3	2		1	3								3			3	2		1	3
Physcia tribacia (Ach.) Nyl.	Fol.n	Ch	A.s							2	2				4	4			4								4			4	4			4
Physciella chloantha (Ach.) Essl.	Fol.n	Ch	A.s							1					1			1	1								1			1			1	1
Physconia distorta (With.) J.R. Laundon	Fol.n	Ch	S							1					1			1	1								1			1			1	1
Physconia enteroxantha (Nyl.) Poelt	Fol.n	Ch	A.s					suboc		1					1	1			1										1	1			1	1
Physconia grisea (Lam.) Poelt	Fol.n	Ch	A.s							2					2	2			2		2									2	2			2
Physconia muscigena (Ach.) Poelt var. muscigena	Fol.n	Ch	S							2	6	4		1	13	11	2		13		6	5							2	13	10	1	2	13
Pilophorus cereolus (Ach.) Th.Fr.	Frut	Ch	S							3					3	3			3		3									3	3			3
Placidiopsis custnani (A. Massal.) Körb.	Cr	Ch	S								2	8			10	10			10			10								10	10			10
Placidium rufescens (Ach.) A. Massal.	Sq	Ch	S							2					2	2			2		2									2	2			2
Placidium squamulosum (Ach.) Breuss	Sq	Ch	S									3		1	4	1	3		4			3							1	4	1		3	4
Placynthiella hyporhoda (Th. Fr.) Coppins & P. James	Cr	Ch	A.i				X				1	1			2	2			2										2	2			2	2
Placynthiella icmalea (Ach.) Coppins & P. James	Cr	Ch	A.i							1	1	1			3	3			3										3	3			3	3
Placynthiella oligotropha (J.R. Laundon) Coppins & P. James	Cr	Ch	S								2	5			7	3	4		7			2				1			4	7			7	7
Placynthiella uliginosa (Schrad.) Coppins & P. James	Cr	Ch	S							2	2	3			7	7			7			6							1	7	6		1	7
Placynthium dolichoterum (Nyl.) Trevis.	Cr	Cy.h	A.i								1	4	1		6	4	2		6		5								1	6	4		2	6
Placynthium filiforme (Garov.) M. Choisy	Cr	Cy.h	S							2	1				3	2	1		3		3									3	2	1		3
Placynthium flabellosum (Tuck.) Zahlbr.	Cr	Cy.h	S					suboc		1				1	2	1	1		2										2	2	2			2
Placynthium nigrum (Huds.) Gray	Cr	Cy.h	S							4		1		1	6	5	1		6		4								2	6	6			6
Placynthium subradiatum (Nyl.) Arnold	Cr	Cy.h	A.f							2		1			3	2	1		3		3									3	2		1	3
Platismatia glauca (L.) W.L. Culb. & C.F. Culb.	Fol.b	Ch	A.i							34	26				60	22	3	35	60								43		17	60	5		55	60
Pleopsidium chlorophanum (Wahlenb.) Zopf	Cr	Ch	S									4			4		4		4		3								1	4			4	4
Pleurosticta acetabulum (Neck.) Elix & Lumbsch	Fol.b	Ch	S							1					1			1	1								1			1			1	1
Poeltinula cerebrina (DC.) Hafellner	Cr	Tr	S								2	2			4	4			4		4									4	4			4
Polyblastia albida Arnold	Cr.end	Ch	S									6	3		9	6	3		9		9									9	6		3	9
Polyblastia amota Arnold	Cr.end	Ch	S									2			2	2			2		2									2	2			2
Polyblastia clandestina (Arnold) Jatta	Cr	Ch	S									4			4	4			4		4									4	4			4
Polyblastia cupularis A. Massal. f. cupularis	Cr.end	Ch	S								4	8	1		13	10	3		13		13									13	10		3	13
Polyblastia cupularis A. Massal. f. microcarpa Arnold	Cr.end	Ch	S								2	3	3		8	6	2		8		8									8	6		2	8
Polyblastia deplanata Arnold	Cr	Ch	S				X				2	2			4	2	2		4		2								2	4	4			4
Polyblastia dermatodes A. Massal.	Cr	Ch	S									2			2	2			2		2									2	2			2
Polyblastia dominans (Arnold) Zahlbr.	Cr.end	Ch	S				X			2		4			6	6			6		6									6	6			6
Polyblastia quinqueseptata (Arnold) Zschacke	Cr	Ch	S								2	10	2		14	14			14		14									14	14			14
Polyblastia sendtneri Kremp.	Cr	Ch	S									1			1		1		1			1								1			1	1
Polyblastia singularis (Kremp.) Arnold	Cr.end	Ch	S				X				2	2			4	4			4		4									4	4			4
Polyblastia ventosa Arnold	Cr.end	Ch	S									2			2		2		2		1								1	2			2	2
Polycauliona candelaria (L.) Frödén, Arup & Søchting	Fol.n	Ch	A.s					subcon		3	2	1			6	4	2		6								5		1	6	4		2	6
Polychidium muscicola (Sw.) Gray	Cr	Cy.h	S					suboc		2					2	2			2		2									2	2			2
Porina aenea (Wallr.) Zahlbr.	Cr	Tr	S							4	1				5		5		5								5			5			5	5
Porina austriaca (Körb.) Arnold	Cr	Tr	S				X			2					2	2			2		2									2	2			2
Porina byssophila (Hepp) Zahlbr.	Cr	Tr	S								2	2			4	4			4		4									4	4			4
Porina chlorotica (Ach.) Müll. Arg.	Cr	Tr	S					suboc		4	2	1			7	6	1		7		7									7	6		1	7
Porina lectissima (Fr.) Zahlbr.	Cr	Tr	S					suboc		2	2				4	4			4		4									4	4			4
Porpidia cinereoatra (Ach.) Hertel & Knoph	Cr	Ch	S							2	2	2			6	6			6		6									6	6			6
Porpidia crustulata (Ach.) Hertel & Knoph	Cr	Ch	S							7	1	3		2	13	11	2		13		9			2					2	13	11		2	13
Porpidia flavicunda (Ach.) Gowan	Cr	Ch	S-A							6		6		2	14	14			14		12								2	14	14			14
Porpidia macrocarpa (DC.) Hertel & A.J. Schwab	Cr	Ch	S							6	3	13			22	19	3		22		14								8	22	17	1	4	22
Porpidia ochrolemma (Vain.) Brodo & R. Sant.	Cr	Ch	S								1	1			2		2		2		2									2			2	2
Porpidia rugosa (Taylor) Coppins & Fryday	Cr	Ch	A.s							2					2	2			2		2									2	2			2
Porpidia speirea (Ach.) Kremp.	Cr	Ch	S							8	2	12		1	23	22	1		23		14						3		6	23	22		1	23
Porpidia superba (Körb.) Hertel & Knoph	Cr	Ch	S									2			2	1	1		2		1								1	2	1		1	2
Porpidia trullisata (Kremp.) Körb.	Cr	Ch	S									5		1	6	6			6		4								2	6	6			6
Porpidia tuberculosa (Sm.) Hertel & Knoph	Cr	Ch	A.s								1	1			2		2		2		1								1	2			2	2
Porpidia zeoroides (Anzi) Knoph & Hertel	Cr	Ch	S								6	7		1	14	12	2		14		12								2	14	12		2	14
Protoblastenia aurata Poelt & Vězda	Cr	Ch	S									2			2	1	1		2		2									2			2	2
Protoblastenia calva (Dicks.) Zahlbr.	Cr	Ch	S								1				1		1		1		1									1		1		1
Protoblastenia incrustans (DC.) J. Steiner var. incrustans	Cr.end	Ch	S								1	7	2		10	8	2		10		10									10	8	1	1	10
Protoblastenia rupestris (Scop.) J. Steiner subsp. rupestris	Cr	Ch	S							6	2	3			11	9	2		11		6								5	11	11			11
Protoblastenia siebenhaariana (Körb.) J. Steiner var. siebenhaariana	Cr	Ch	S							1	4	1			6	4	2		6		5								1	6	5		1	6
Protoblastenia terricola (Anzi) Lynge	Cr	Ch	S									1			1		1		1			1								1			1	1
Protomicarea limosa (Ach.) Hafellner	Cr	Ch	S							2	2	4		1	9	6	3		9			8							1	9	4	1	4	9
Protopannaria pezizoides (Weber) P.M. Jørg. & S. Ekman	Cr	Cy.h	S							4	3	5		2	14	10	3	1	14		2	7			3				2	14	10		4	14
Protoparmelia atriseda (Fr.) R. Sant. & V. Wirth	Cr	Ch	S									2			2	2			2		2									2	2			2
Protoparmelia badia (Hoffm.) Hafellner var. badia	Cr	Ch	S							6	6	13		2	27	23	2	2	27		22								5	27	21		6	27
Protoparmelia badia var. cinereobadia (Harm.) Hafellner & Türk	Cr	Ch	S		X	X						1			1		1		1		1									1			1	1
Protoparmelia ochrococca (Nyl.) P.M. Jørg., Rambold & Hertel	Cr	Ch	S	EN				suboc				1			1	1			1										1	1			1	1
Protoparmelia oleagina (Harm.) Coppins	Cr	Ch	S					suboc			2	2			4	2	2		4					1			1		2	4			4	4
Protoparmeliopsis bolcana (Pollini) Lumbsch	Cr.pl	Ch	S									1			1		1		1		1									1			1	1
Protoparmeliopsis muralis (Schreb.) M. Choisy var. muralis	Cr.pl	Ch	S							5	3	8			16	14	2		16		13								3	16	13		3	16
Protoparmeliopsis muralis var. dubyi (Müll. Arg.) Hafellner & Türk	Cr.pl	Ch	S								3				3		3		3		2								1	3		3		3
Protoparmeliopsis versicolor (Pers.) M. Choisy	Cr.pl	Ch	S										2		2	2			2		2									2	2			2
Protothelenella corrosa (Körb.) H. Mayrhofer & Poelt	Cr	Ch	S					suboc		2	2			2	6	5	1		6		4								2	6	6			6
Protothelenella sphinctrinoidella (Nyl.) H. Mayrhofer & Poelt	Cr	Ch	S							2				3	5	5			5						2				3	5	3	2		5
Protothelenella sphinctrinoides (Nyl.) H. Mayrhofer & Poelt	Cr	Ch	S								1	2			3	2	1		3			3								3	2	1		3
Pseudephebe minuscula (Arnold) Brodo & D. Hawksw.	Frut	Ch	A.f									3	2		5	4		1	5		4								1	5	4		1	5
Pseudephebe pubescens (L.) M. Choisy	Frut	Ch	A.f								2	5		2	9	5	2	2	9		4								5	9	4		5	9
Pseudevernia furfuracea (L.) Zopf var. furfuracea	Fol.b	Ch	A.i							27	47	2		6	82	21	5	56	82								67		15	82	6		76	82
Pseudevernia furfuracea var. ceratea (Ach.) D. Hawksw.	Fol.b	Ch	A.i							1	26	1			28	1	7	20	28								27		1	28			28	28
Pseudothelomma ocellatum (Körb.) M. Prieto & Wedin	Cr	Ch	A.s							2					2	1	1		2								1		1	2			2	2
Psilolechia lucida (Ach.) M. Choisy	Lepr	Ch	A.s					suboc		7	1				8	8			8		3						3		2	8	6		2	8
Psora decipiens (Hedw.) Hoffm.	Sq	Ch	S							1	3	3		1	8	6	2		8			6							2	8	5	1	2	8
Psorinia conglomerata (Ach.) Gotth.Schneid.	Sq	Ch	S									2			2		2		2		2									2			2	2
Psoroma hypnorum (Vahl) Gray	Cr	Ch	S									3			3	2	1		3						1	2				3	2		1	3
Psoroma tenue var. boreale Henssen	Cr	Ch	S								1	2			3	1	2		3			2							1	3			3	3
Psoronactis dilleniana (Ach.) Ertz & Tehler	Cr	Tr	S							2					2	2			2		2									2	2			2
Psorotichia taurica (Nyl.) Vain.	Cr	Cy.h	S				X					1			1	1			1										1	1	1			1
Punctelia borreri (Sm.) Krog	Fol.b	Ch	A.s					suboc		1					1			1	1								1			1			1	1
Punctelia subrudecta (Nyl.) Krog	Fol.b	Ch	A.s							1					1			1	1								1			1			1	1
Puttea exsequens (Nyl.) Printzen & Davydov	Cr	Ch	S				X			6					6	6			6								6			6	6			6
Pycnora sorophora (Vain.) Hafellner	Sq	Ch	A.s	VU							2	1			3	3			3										3	3			3	3
Pycnothelia papillaria Dufour	Frut	Ch	S									1			1		1		1			1								1			1	1
Pyrenodesmia albopruinosa (Arnold) S.Y. Kondr.	Cr.end	Ch	S							3		2			5	5			5		5									5	5			5
Pyrenodesmia chalybaea (Fr.) A. Massal.	Cr	Ch	S										2		2	2			2		2									2	2			2
Pyrenodesmia variabilis (Pers.) A. Massal.	Cr	Ch	S							4	2	3			9	9			9		6								3	9	9			9
Pyrenopsis sanguinea Anzi	Cr	Cy.c	S							5		2			7	7			7		7									7	7			7
Ramalina capitata (Ach.) Nyl. var. capitata	Frut	Ch	A.s							1	3	1			5	3	1	1	5		2								3	5	3		2	5
Ramalina farinacea (L.) Ach.	Frut	Ch	A.s							23	4				27	7	6	14	27								20		7	27			27	27
Ramalina fastigiata (Pers.) Ach.	Frut	Ch	S							1	1				2			2	2								2			2			2	2
Ramalina obtusata (Arnold) Bitter	Frut	Ch	A.s	VU						4	3				7	3	3	1	7								4		3	7			7	7
Ramalina pollinaria (Westr.) Ach.	Frut	Ch	A.s					subcon		21					21	16		5	21		10						11			21	16		5	21
Ramalina polymorpha (Lilj.) Ach.	Frut	Ch	A.i								1				1	1			1										1	1			1	1
Ramalina thrausta (Ach.) Nyl.	Frut	Ch	A.s					suboc		7	9				16	13	3		16						2		9		5	16	12		4	16
Ramboldia elabens (Fr.) Kantvilas & Elix	Cr	Ch	S	VU								1			1	1			1										1	1			1	1
Ramboldia insidiosa (Th. Fr.) Hafellner	Cr	Ch	S	VU								1			1	1			1										1	1			1	1
Ramonia melathelia (Nyl.) Ertz	Cr	Tr	S								6				6	6			6			2			2	2				6	6			6
Rhizocarpon alpicola (Wahlenb.) Rabenh.	Cr	Ch	S								3	1		1	5	4	1		5		2								3	5	4		1	5
Rhizocarpon badioatrum (Spreng.) Th. Fr.	Cr	Ch	S							2	4				6	5	1		6		5								1	6	4		2	6
Rhizocarpon carpaticum Runemark	Cr	Ch	S									4			4		4		4		4									4			4	4
Rhizocarpon coeruleoalbum (Kremp.) Zahlbr.	Cr	Ch	S								2	6			8	8			8		8									8	8			8
Rhizocarpon disporum (Hepp) Müll. Arg.	Cr	Ch	S					subcon		6	2	3			11	11			11		10								1	11	11			11
Rhizocarpon distinctum Th. Fr.	Cr	Ch	S					suboc		4	2	2			8	8			8		8									8	8			8
Rhizocarpon effiguratum (Anzi) Th. Fr.	Cr	Ch	S									4			4		4		4		4									4			4	4
Rhizocarpon geminatum Körb.	Cr	Ch	S								1				1	1			1										1	1		1		1
Rhizocarpon geographicum (L.) DC.	Cr	Ch	S							1	5	7		12	25	15	6	4	25		22								3	25	12		13	25
Rhizocarpon geographicum subsp. arcticum (Runemark) Hertel	Cr	Ch	S			X						1			1		1		1		1									1			1	1
Rhizocarpon geographicum subsp. diabasicum (Räsänen) Poelt & Vězda	Cr	Ch	S								1				1	1			1		1									1	1			1
Rhizocarpon grande (Flörke ex Flot.) Arnold	Cr	Ch	S				X			2					2	2			2		2									2	2			2
Rhizocarpon hochstetteri (Körb.) Vain.	Cr	Ch	S							2	3				5	5			5		5									5	5			5
Rhizocarpon intersitum Arnold	Cr	Ch	S				X			2	2				4	4			4		4									4	4			4
Rhizocarpon lavatum (Fr.) Hazsl.	Cr	Ch	S							2	2	2			6	2	4		6		6									6	2		4	6
Rhizocarpon lecanorinum Anders	Cr	Ch	S								1				1		1		1										1	1			1	1
Rhizocarpon macrosporum Räsänen	Cr	Ch	S							1					1	1			1		1									1	1			1
Rhizocarpon norvegicum Räsänen	Cr	Ch	S									1			1	1			1		1									1			1	1
Rhizocarpon petraeum (Wulfen) A. Massal.	Cr	Ch	S							6	6	7		1	20	20			20		19								1	20	19	1		20
Rhizocarpon polycarpum (Hepp) Th. Fr.	Cr	Ch	S							2	3	3		2	10	8	2		10		9								1	10	8		2	10
Rhizocarpon reductum Th. Fr.	Cr	Ch	S							9	5	6		2	22	22			22		15								7	22	22			22
Rhizocarpon simillimum (Anzi) Lettau	Cr	Ch	S									4			4	4			4		4									4	4			4
Rhizocarpon subpostumum (Nyl.) Arnold	Cr	Ch	S									2			2	2			2										2	2	2			2
Rhizocarpon tinei (Tornab.) Runemark	Cr	Ch	S									1			1		1		1		1									1			1	1
Rhizocarpon umbilicatum (Ramond) Flagey	Cr	Ch	S								2	11		1	14	12	2		14		13								1	14	11	1	2	14
Rhizocarpon viridiatrum (Wulfen) Körb.	Cr	Ch	S							2		2			4	4			4		4									4	4			4
Rhizoplaca chrysoleuca (Sm.) Zopf	Fol.u	Ch	S					subcon				10			10	8	2		10		9								1	10	8		2	10
Rhizoplaca melanophthalma (DC.) Leuckert & Poelt	Fol.u	Ch	S									6			6	5	1		6		5								1	6	5		1	6
Rimularia badioatra (Kremp.) Hertel & Rambold	Cr	Ch	S				X			7				2	9	9			9		7								2	9	9			9
Rimularia gibbosa (Ach.) Coppins, Hertel & Rambold	Cr	Ch	S							1					1		1		1		1									1			1	1
Rinodina archaea (Ach.) Arnold	Cr	Ch	S							2					2	2			2								2			2	2			2
Rinodina arnoldii H. Mayrhofer & Poelt	Cr	Ch	S									2			2		2		2										2	2	2			2
Rinodina bischoffii (Hepp) A. Massal.	Cr	Ch	S									1	2		3	3			3		2								1	3	3			3
Rinodina calcarea (Arnold) Arnold	Cr	Ch	S								2	2			4	4			4		4									4	4			4
Rinodina capensis Hampe	Cr	Ch	S							10	3				13	10	3		13								9		4	13	6		7	13
Rinodina castanomela (Nyl.) Arnold	Cr	Ch	S								3	6		9	18	7	11		18		9								9	18	14	4		18
Rinodina castanomelodes H. Mayrhofer & Poelt	Cr	Ch	S								2	1	1	1	5	1	4		5		4								1	5		4	1	5
Rinodina cinnamomea (Th. Fr.) Räsänen	Cr	Ch	S								2				2		2		2										2	2	2			2
Rinodina dubyana (Hepp) J. Steiner	Cr	Ch	S									2			2	2			2		2									2	2			2
Rinodina exigua (Ach.) Gray	Cr	Ch	S							4					4	4			4								4			4	4			4
Rinodina immersa (Körb.) J. Steiner	Cr.end	Ch	S								2	2			4	2	2		4		4									4	2	2		4
Rinodina malangica (Norman) Arnold	Cr	Ch	A.s							4					4	4			4								4			4	4			4
Rinodina milvina (Wahlenb.) Th. Fr.	Cr	Ch	S							4					4	4			4		4									4	4			4
Rinodina mniaroea (Ach.) Körb.	Cr	Ch	S								7	11			18	18			18		2	4			4	6	2			18	18			18
Rinodina mniaroeiza (Nyl.) Arnold	Cr	Ch	S									2			2	2			2							2				2	2			2
Rinodina olivaceobrunnea C.W. Dodge & G.E. Baker	Cr	Ch	S							1	2	4			7	6	1		7							6			1	7	7			7
Rinodina orculata Poelt & M. Steiner	Cr	Ch	S							1					1		1		1								1			1			1	1
Rinodina pyrina (Ach.) Arnold	Cr	Ch	S							2	2				4	4			4								4			4	4			4
Rinodina roscida (Sommerf.) Arnold	Cr	Ch	S								6	1	4		11	10	1		11						2	8			1	11	10		1	11
Rinodina sophodes (Ach.) A. Massal.	Cr	Ch	S							3	3	3			9	9			9		9									9	9			9
Rinodina subpariata (Nyl.) Zahlbr.	Cr	Ch	A.s				X			2					2		2		2								2			2			2	2
Rinodina turfacea (Wahlenb.) Körb.	Cr	Ch	S								1				1	1			1			1								1		1		1
Rinodinella controversa (A. Massal.) H. Mayrhofer & Poelt	Cr	Ch	S									1			1	1			1										1	1	1			1
Romjularia lurida (Ach.) Timdal	Sq	Ch	S								1	2			3	3			3		2	1								3	2	1		3
Rufoplaca arenaria (Pers.) Arup, Søchting & Frödén	Cr	Ch	S							6	4	4		2	16	13	3		16		10								6	16	15		1	16
Rusavskia elegans (Link) S.Y. Kondr. & Kärnefelt subsp. elegans	Fol.n	Ch	S								12	8	1	2	23	15	7	1	23		14				2	2			5	23	12	7	4	23
Rusavskia sorediata (Vain.) S.Y. Kondr. & Kärnefelt	Fol.n	Ch	A.s								1				1			1	1		1									1			1	1
Sagedia simoënsis (Räsänen) A. Nordin, Savić & Tibell	Cr	Ch	A.i									2			2		2		2		1								1	2			2	2
Sagedia zonata Ach.	Cr	Ch	S								1				1	1			1		1									1	1			1
Sagiolechia protuberans (Ach.) A. Massal.	Cr	Tr	S									5			5	4	1		5		5									5	4		1	5
Sanguineodiscus haematites (Chaub. ex St.-Amans) I.V. Frolov & Vondrák	Cr	Ch	S							1					1			1	1								1			1			1	1
Sarcogyne cyclocarpa (Anzi) J. Steiner	Cr	Ch	S									5	2		7	5	2		7		6								1	7	5		2	7
Sarcogyne regularis Körb. var. regularis	Cr.end	Ch	S							2					2	2			2										2	2	2			2
Sarcogyne urceolata Anzi	Cr.end	Ch	S			X					1				1		1		1		1									1		1		1
Schaereria fuscocinerea (Nyl.) Clauzade & Cl. Roux	Cr	Ch	S							6	3	10		3	22	16	5	1	22		18								4	22	16	1	5	22
Schismatomma pericleum (Ach.) Branth & Rostr.	Cr	Tr	S	NT						9	6				15	9	6		15								6		9	15			15	15
Scoliciosporum chlorococcum (Stenh.) Vězda	Cr	Ch	S							1					1	1			1										1	1			1	1
Scoliciosporum umbrinum (Ach.) Arnold	Cr	Ch	S							7	5	5			17	16	1		17		14						2		1	17	15		2	17
Scytinium gelatinosum (With.) Otálora, P.M. Jørg. & Wedin	Sq	Cy.h	S								2				2	2			2		2									2	2			2
Scytinium imbricatum (P.M. Jørg.) Otálora, P.M. Jørg. & Wedin	Sq	Cy.h	S									1			1		1		1			1								1			1	1
Scytinium lichenoides (L.) Otálora, P.M. Jørg. & Wedin	Sq	Cy.h	S								2	1			3	2	1		3		2								1	3	2		1	3
Scytinium schraderi (Ach.) Otálora, P.M. Jørg. & Wedin	Frut	Cy.h	S							2		2			4	4			4		2								2	4	4			4
Scytinium subtile (Schrad.) Otálora, P.M. Jørg. & Wedin	Sq	Cy.h	S							2					2	2			2					2						2	2			2
Seirophora contortuplicata (Ach.) Frödén	Frut	Ch	A.s					subcon			2	1			3	1	2		3		3									3		2	1	3
Solorina bispora Nyl. subsp. bispora	Fol.b	Ch	S								2	9			11	8	3		11		6	5								11	8		3	11
Solorina crocea (L.) Ach.	Fol.b	Ch	S								1	6			7	2	3	2	7			4							3	7	2		5	7
Solorina saccata (L.) Ach.	Fol.b	Ch	S							9	1				10	8	2		10		2	7							1	10	7	2	1	10
Solorina spongiosa (Ach.) Anzi	Fol.b	Ch	S									1			1		1		1			1								1			1	1
Sphaerophorus fragilis (L.) Pers.	Frut	Ch	S	NT										2	2	2			2		2									2	2			2
Sporastatia polyspora (Nyl.) Grummann	Cr	Ch	S									6			6	6			6		6									6	6			6
Sporastatia testudinea (Ach.) A. Massal.	Cr	Ch	S									9			9	6	3		9		8								1	9	6		3	9
Sporodictyon cruentum (Körb.) Körb.	Cr	Cy.h	S								2	3			5	1	4		5		4								1	5			5	5
Squamarina cartilaginea (With.) P. James var. cartilaginea	Sq	Ch	S							1		2			3	2		1	3		1	2								3	2		1	3
Squamarina gypsacea (Sm.) Poelt	Sq	Ch	S					subcon		1	2	1			4	2	2		4		1	2							1	4	2		2	4
Squamarina lamarckii (DC.) Poelt	Sq	Ch	S								2	2			4	4			4		4									4	4			4
Squamulea subsoluta (Nyl.) Arup, Søchting & Frödén	Cr	Ch	S									2			2	2			2		2									2	2			2
Staurothele areolata (Ach.) Lettau	Cr	Ch	S								5				5		5		5		5									5		4	1	5
Staurothele clopima (Wahlenb.) Th. Fr.	Cr	Ch	S							2	2	5	2		11	9	2		11		10								1	11	8		3	11
Staurothele clopimoides (Bagl. & Carestia) J. Steiner	Cr	Ch	S							2		4		2	8	6	2		8		6								2	8	6		2	8
Staurothele fissa (Taylor) Zwackh	Cr	Ch	S							2	3	2			7	3	4		7		6								1	7	2		5	7
Staurothele rufa (A. Massal.) Zschacke	Cr	Ch	S							3					3	3			3										3	3	3			3
Staurothele rupifraga (A. Massal.) Arnold	Cr.end	Ch	S							1		3	1		5	4	1		5		3								2	5	3		2	5
Staurothele sapaudica Cl. Roux	Cr	Ch	S			X						1			1		1		1		1									1			1	1
Staurothele solvens (Anzi) Zschacke var. solvens	Cr	Ch	S								2				2		2		2		2									2		2		2
Staurothele succedens (Arnold) Arnold	Cr	Ch	S							1	1	5			7	4	3		7		6								1	7	4		3	7
Stenhammarella turgida (Ach.) Hertel	Cr	Ch	S								3	9		2	14	11	3		14		10								4	14	13		1	14
Stereocaulon alpinum Laurer	Frut	Ch-Cy.h	S								3	2		1	6	3	3		6			4							2	6	3	1	2	6
Stereocaulon botryosum Ach.	Frut	Ch-Cy.h	S									2			2		2		2		2									2			2	2
Stereocaulon coniophyllum I.M. Lamb	Frut	Ch-Cy.h	S				X				1				1	1			1										1	1			1	1
Stereocaulon dactylophyllum Flörke	Frut	Ch-Cy.h	S							7				1	8	5	3		8		5						1		2	8	6		2	8
Stereocaulon nanodes Tuck.	Frut	Ch-Cy.h	A.s									2			2		2		2		1								1	2			2	2
Stereocaulon vesuvianum Pers.	Frut	Ch-Cy.h	S							2					2	2			2		2									2	2			2
Sticta fuliginosa (Hoffm.) Ach.	Fol.b	Cy.h	A.i	VU				oc		2					2	2			2		2									2	2			2
Strangospora deplanata (Almq.) Clauzade & Cl. Roux	Cr	Ch	S	EN							1				1	1			1										1	1			1	1
Strangospora moriformis (Ach.) Stein	Cr	Ch	S	NT							1	1			2	2			2										2	2			2	2
Synalissa ramulosa (Bernh.) Fr.	Frut	Cy.c	S							2					2	2			2		2									2	2			2
Tephromela atra (Huds.) Hafellner var. atra	Cr	Ch	S							5	4	6		2	17	12	3	2	17		13								4	17	11		6	17
Tetramelas chloroleucus (Körb.) A. Nordin	Cr	Ch	S							4	2	1		2	9	9			9					6					3	9	6		3	9
Tetramelas geophilus (Sommerf.) Norman	Cr	Ch	S								2				2	2			2						2					2	2			2
Tetramelas insignis (Hepp) Kalb	Cr	Ch	S								1				1	1			1			1								1		1		1
Thalloidima candidum (Weber) A.Massal.	Sq	Ch	S					subcon				1			1	1			1										1	1	1			1
Thalloidima diffractum (A. Massal.) A. Massal.	Sq	Ch	S					subcon				1			1		1		1		1									1			1	1
Thalloidima rosulatum Anzi	Sq	Ch	S								2	3			5	5			5		3	2								5	5			5
Thalloidima sedifolium (Scop.) Kistenich, Timdal, Bendiksby & S.Ekman	Sq	Ch	S								7				7	2	3	2	7			4							3	7	2	2	3	7
Thalloidima toninianum (A. Massal.) A. Massal.	Sq	Ch	S							1		1			2	1	1		2		1								1	2	1		1	2
Thamnolia vermicularis (Sw.) Schaer. var. vermicularis	Frut	Ch	A.f								8	14			22	12	5	5	22		8	12							2	22	10	1	11	22
Thelenella muscorum (Th. Fr.) Vain. var. muscorum	Cr	Ch	S							2				1	3	3			3						2				1	3	3			3
Thelidium absconditum (Hepp) Rabenh.	Cr.end	Ch	S									4			4	2	2		4		4									4	2		2	4
Thelidium acrotellum Arnold	Cr	Ch	S				X				2				2	2			2		2									2	2			2
Thelidium auruntii (A. Massal.) Kremp.	Cr	Ch	S								4				4	4			4		4									4	4			4
Thelidium decipiens (Nyl.) Kremp.	Cr.end	Ch	S								4	8			12	12			12		12									12	12			12
Thelidium exile Arnold	Cr	Ch	S				X				2				2	2			2		2									2	2			2
Thelidium methorium (Nyl.) Hellb.	Cr	Ch	S							6	2				8	7	1		8		7								1	8	6		2	8
Thelidium minutulum Körb.	Cr	Ch	S								3	2			5		5		5										5	5	5			5
Thelidium paneveggiensis (Servít) ined. (provisionally placed here, ICN Art. 36.1b)	Cr	Ch	S				X		Type!	1					1		1		1										1	1	1			1
Thelidium papulare (Fr.) Arnold	Cr	Ch	S								3	8			11	6	5		11		11									11	6	1	4	11
Thelidium pertusatii (Garov.) Jatta	Cr	Ch	S								1	1			2		2		2		2									2			2	2
Thelidium pyrenophorum (Ach.) Körb.	Cr	Ch	S								2	8			10	10			10		10									10	10			10
Thelidium schibleri Zschacke	Cr	Ch	S				X					2			2	1	1		2		2									2			2	2
Thelidium subabsconditum Eitner	Cr	Ch	S				X					2			2	2			2		2									2			2	2
Thelidium submethorium (Vain.) Zschacke	Cr	Ch	S				X				2	1			3	1	2		3		2								1	3			3	3
Thelidium ungeri Körb.	Cr	Ch	S									3			3		3		3		3									3			3	3
Thelocarpon citrum (Wallr.) Rossman	Cr	Ch	S	RE			X			1					1		1		1										1	1	1			1
Thelocarpon epibolum Nyl. var. epibolum	Cr	Ch	S							1					1		1		1										1	1			1	1
Thelocarpon impressellum Nyl.	Cr	Ch	S											1	1	1			1										1	1	1			1
Thelocarpon intermediellum Nyl.	Cr	Ch	S											1	1	1			1										1	1	1			1
Thelocarpon lichenicola (Fuckel) Poelt & Hafellner	Cr	Ch	S											1	1		1		1										1	1	1			1
Thelotrema lepadinum (Ach.) Ach.	Cr	Tr	S	NT				suboc		2					2	2			2								2			2	2			2
Thermutis velutina (Ach.) Flot.	Frut.f	Cy.h	S							4				2	6	4	2		6		4								2	6	6			6
Thrombium epigaeum (Pers.) Wallr.	Cr	Ch	S									1	1		2		2		2			2								2			2	2
Toensbergia leucococca (R. Sant.) Bendiksby & Timdal	Cr	Ch	A.s							2					2	1	1		2								2			2			2	2
Toninia squalida (Ach.) A. Massal.	Sq	Ch	S									4		2	6	6			6		2	4								6	6			6
Toniniopsis bagliettoana (A. Massal. & De Not.) Kistenich & Timdal	Cr	Ch	S							4				1	5	4	1		5							2	2		1	5	4		1	5
Toniniopsis coprodes (Körb.) S. Ekman & Coppins	Cr	Ch	S							2	2				4	4			4		4									4	4			4
Toniniopsis separabilis (Nyl.) Gerasimova & A. Beck	Cr	Ch	S					suboc		1	2				3	3			3										3	3			3	3
Trapelia coarctata (Sm.) M. Choisy	Cr	Ch	S							2	1				3	3			3		2								1	3	2		1	3
Trapelia placodioides Coppins & P. James	Cr	Ch	A.s									1			1	1			1										1	1			1	1
Trapeliopsis flexuosa (Fr.) Coppins & P. James	Cr	Ch	S							1	1				2	2			2										2	2			2	2
Trapeliopsis gelatinosa (Flörke) Coppins & P. James	Cr	Ch	S							4	5	1			10	9	1		10			5		4					1	10	8		2	10
Trapeliopsis granulosa (Hoffm.) Lumbsch	Cr	Ch	S							6	8	7		2	23	16	7		23			11		4					8	23	14		9	23
Tremolecia atrata (Ach.) Hertel	Cr	Ch	S							2		9			11	9	2		11		4								7	11	8		3	11
Umbilicaria crustulosa (Ach.) Lamy subsp. crustulosa var. crustulosa	Fol.u	Ch	S								2	2			4	1	3		4		2								2	4			4	4
Umbilicaria cylindrica (L.) Delise var. cylindrica	Fol.u	Ch	S							3	7	10	1	4	25	15	6	4	25		21								4	25	13	1	11	25
Umbilicaria cylindrica var. delisei Nyl.	Fol.u	Ch	S								2				2		2		2		1								1	2			2	2
Umbilicaria cylindrica var. tornata (Ach.) Nyl.	Fol.u	Ch	S									1	2	2	5	4	1		5		4								1	5	4		1	5
Umbilicaria decussata (Vill.) Zahlbr.	Fol.u	Ch	A.s									2			2		2		2		2									2			2	2
Umbilicaria deusta (L.) Baumg.	Fol.u	Ch	A.i							1	5	5			11	6	3	2	11		8								3	11	4		7	11
Umbilicaria hyperborea (Ach.) Hoffm.	Fol.u	Ch	S							1					1	1			1										1	1			1	1
Umbilicaria microphylla (Laurer) A. Massal.	Fol.u	Ch	S									6	2	2	10	8	2		10		8								2	10	10			10
Umbilicaria nylanderiana (Zahlbr.) H. Magn.	Fol.u	Ch	A.s								1	1			2		2		2		1								1	2			2	2
Umbilicaria polyphylla (L.) Baumg.	Fol.u	Ch	A.s					suboc				1			1	1			1										1	1	1			1
Umbilicaria proboscidea (L.) Schrad.	Fol.u	Ch	S								1	1			2		1	1	2		1								1	2			2	2
Umbilicaria vellea (L.) Ach.	Fol.u	Ch	A.s									4			4	4			4		4									4	4			4
Usnea barbata (L.) F.H. Wigg.	Frut.f	Ch	S							4	1			5	10	5	4	1	10					1			6		3	10	8		2	10
Usnea cavernosa Tuck.	Frut.f	Ch	S							1	11			3	15	3	10	2	15								9		6	15	9		6	15
Usnea ceratina Ach.	Frut.f	Ch	A.f							5	9	1			15	5		10	15								10		5	15			15	15
Usnea dasopoga (Ach.) Nyl.	Frut.f	Ch	A.s							13	21	1		4	39	8	11	20	39								26		13	39	13		26	39
Usnea florida (L.) F.H. Wigg.	Frut.f	Ch	S							1					1	1			1										1	1			1	1
Usnea glabrata (Ach.) Vain.	Frut.f	Ch	A.s								5				5	2		3	5								5			5	2		3	5
Usnea glabrescens (Vain.) Räsänen var. glabrescens	Frut.f	Ch	A.s					subcon		5				1	6	1	1	4	6								4		2	6	1		5	6
Usnea hirta (L.) F.H. Wigg.	Frut.f	Ch	A.s					subcon		10	18	1			29	8	3	18	29								23		6	29	2		27	29
Usnea longissima Ach.	Frut.f	Ch	A.f	CR						3					3	2	1		3								2		1	3	3			3
Usnea subfloridana Stirt.	Frut.f	Ch	A.s								5				5			5	5								5			5			5	5
Usnea substerilis Motyka	Frut.f	Ch	A.s							1					1		1		1										1	1	1			1
Vahliella leucophaea (Vahl) P.M. Jørg.	Sq	Cy.h	S							2	1				3	3			3										3	3	3			3
Varicellaria hemisphaerica (Flörke) I. Schmitt & Lumbsch	Cr	Ch	A.s							2					2		1	1	2								1		1	2			2	2
Varicellaria lactea (L.) I. Schmitt & Lumbsch	Cr	Ch	A.s							10	3	2		3	18	13	5		18		10						2		6	18	11		7	18
Varicellaria rhodocarpa (Körb.) Th. Fr.	Cr	Ch	A.s									6			6	6			6								6			6	6			6
Variospora aurantia (Pers.) Arup, Frödén & Søchting	Cr.pl	Ch	S											1	1		1		1										1	1	1			1
Variospora australis (Arnold) Arup, Søchting & Frödén	Cr.pl	Ch	S							2	1	4		2	9	5	4		9		5								4	9	8	1		9
Variospora dalmatica (A. Massal.)	Cr	Ch	S									1			1	1			1		1									1	1			1
Variospora macrocarpa (Anzi) Arup, Søchting & Frödén	Cr.pl	Ch	S			X					1				1		1		1		1									1		1		1
Variospora paulii (Poelt) Arup, Søchting & Frödén	Cr	Ch	S		X	X	X			1					1		1		1		1									1			1	1
Verrucaria acrotella Ach.	Cr	Ch	S							2	2				4	4			4		2	2								4	4			4
Verrucaria aethiobola Wahlenb.	Cr	Ch	S							2				2	4	4			4		4									4	4			4
Verrucaria alpicola Zschacke	Cr.end	Ch	S								5	3			8		8		8		8									8			8	8
Verrucaria caerulea DC.	Cr	Ch	S							6	2	1		2	11	11			11		10								1	11	11			11
Verrucaria caesiopsila Anzi	Cr.end	Ch	S											1	1		1		1										1	1	1			1
Verrucaria cataleptoides (Nyl.) Nyl.	Cr	Ch	S				X			3	2				5	5			5		5									5	5			5
Verrucaria cryptica (Arnold) J. Steiner	Cr.end	Ch	S									2	2		4	4			4		4									4	4			4
Verrucaria dolosa Hepp	Cr	Ch	S							2					2	2			2		2									2	2			2
Verrucaria elaeomelaena (A. Massal.) Arnold	Cr	Ch	S							1					1		1		1										1	1			1	1
Verrucaria fischeri Müll. Arg.	Cr	Ch	S								3	12		1	16	13	3		16		15								1	16	14	1	1	16
Verrucaria funckii (Spreng.) Zahlbr.	Cr	Ch	S				X			3	2	2			7		7		7		6						1			7			7	7
Verrucaria fusca Pers.	Cr	Ch	S							2					2	2			2		2									2	2			2
Verrucaria hochstetteri Fr.	Cr	Ch	S								2	13	4		19	18	1		19		19									19	18		1	19
Verrucaria incertula (Arnold) Zahlbr.	Cr	Ch	S				X					4			4	2	2		4		2								2	4	4			4
Verrucaria latebrosa Körb.	Cr	Ch	S							4	2	1			7	5	2		7		6								1	7	4		3	7
Verrucaria cf. margacea (Wahlenb.) Wahlenb.	Cr	Ch	S							1					1		1		1										1	1			1	1
Verrucaria muralis Ach.	Cr	Ch	S									2			2		2		2		2									2			2	2
Verrucaria nigrescens Pers. f. nigrescens	Cr	Ch	S							8		1			9	9			9		6								3	9	9			9
Verrucaria cf. pachyderma Arnold	Cr	Ch	S				X			1	1			2	4	2	2		4		1						1		2	4	2		2	4
Verrucaria rupestris Schrad.	Cr	Ch	S							4		3			7	7			7		6								1	7	7			7
Verrucaria vicinalis Arnold	Cr.end	Ch	S								5	5		3	13	5	8		13		4								9	13	13			13
Verrucaria viridula (Schrad.) Ach.	Cr	Ch	S								2	2			4	4			4		4									4	4			4
Verrucaria xyloxena Norman	Cr	Ch	S				X			1					1		1		1										1	1	1			1
Verrucula elegantaria (Zehetl.) Nav.-Ros. & Cl. Roux	Cr	Ch	S											1	1	1			1									1		1		1		1
Violella fucata (Stirt.) T. Sprib.	Cr	Ch	A.s	DD						2	2				4	2	2		4								2		2	4			4	4
Xanthocarpia crenulatella (Nyl.) Frödén, Arup & Søchting	Cr	Ch	S							1	1				2	1	1		2										2	2			2	2
Xanthocarpia lactea (A. Massal.) A. Massal.	Cr.end	Ch	S							2	3	4			9	9			9		6								3	9	8		1	9
Xanthomendoza fallax (Hepp) Søchting, Kärnefelt & S.Y. Kondr.	Fol.n	Ch	A.s					subcon		1					1			1	1								1			1			1	1
Xanthomendoza fulva (Hoffm.) Søchting, Kärnefelt & S.Y. Kondr.	Fol.n	Ch	A.s					subcon		3					3	1	1	1	3								2		1	3			3	3
Xanthoparmelia conspersa (Ach.) Hale	Fol.b	Ch	A.i							7		10			17	15	1	1	17		15						2			17	15		2	17
Xanthoparmelia pulla (Ach.) O. Blanco, A. Crespo, Elix, D. Hawksw. & Lumbsch	Fol.b	Ch	S							3		4			7	7			7		6								1	7	6		1	7
Xanthoparmelia verruculifera (Nyl.) O. Blanco, A. Crespo, Elix, D. Hawksw. & Lumbsch	Fol.b	Ch	A.s								1				1		1		1										1	1			1	1
Xanthoria parietina (L.) Th. Fr.	Fol.b	Ch	S							4					4	3		1	4								4			4	3		1	4
Xylographa parallela (Ach.) Fr.	Cr	Ch	S							1	2	1			4	4			4										4	4			4	4
Xylographa trunciseda (Th. Fr.) Redinger	Cr	Ch	S	DD							1				1	1			1										1	1			1	1
Xylographa vitiligo (Ach.) J.R. Laundon	Cr	Ch	A.s							1		1			2	2			2										2	2			2	2
Xylopsora friesii (Ach.) Bendiksby & Timdal	Sq	Ch	S	CR								1			1	1			1										1	1			1	1
Zahlbrucknerella calcarea (Herre) Herre	Cr	Cy.h	S											1	1		1		1										1	1	1			1
N. OF TAXA				92	4	24	47	104		542	488	519	49	182	918	732	522	180	918	2	473	121	5	43	51	39	258	11	510	918	601	116	586	918
N. OF RECORDS										2667	2327	1866	109	382	7351	4551	1325	1475	7351	3	2407	678	14	176	117	122	2015	16	1803	7351	3794	186	3371	7351

## Sheet: Abbreviations
GROWTH FORMS	Cr	Crustose
	Cr.end	Crustose endolithic
	Cr.pl	Crustose placodioid
	Fol.b	Foliose broad-lobed
	Fol.n	Foliose narrow-lobed
	Fol.u	Foliose umbilicate
	Frut	Fruticose
	Frut.f	Fruticose filamentose
	Lepr	Leprose
	Sq	Squamulose
PHOTOBIONT	Ch	Chlorococcoid green alga
	Ch-Cy.h	Cephalolichen
	Cy.	Cyanobacterium
	Cy.c	Coccoid cyanobacterium
	Cy.h	Filamentose cyanobacterium
	Tr	Trentepohlioid green alga
REPRODUCTION	A.f	Asexual by means of thallus fragments
	A.i	Asexual by means of isidia or isidia-like structures
	A.s	Asexual by means of soredia or soredia-like structures
	S	Sexual
PHYTOCLIMATIC AFFINITY	oc	oceanic
	suboc	suboceanic
	subcon	subcontinental
RED LIST CATEGORIES	RE	Regionally Extinct
	CR	Critically Endangered
	EN	Endangered
	VU	Vulnerable
	NT	Near-threatened
	LC	Lest Concern
	DD	Data Deficient
OTHERS	1st ITALY	First record for Italy
	1st TAA	First record for Trentino Alto Adige
	ONLY TAA	Species reported only from Trentino Alto Adige in Italy

## Sheet: References
Year	Short citation	Full citation
1840	Stotter & Heufler 1840	Stotter M., Heufler L. 1840. Geognostisch-botanische Bemerkungen auf einer Reise durch Oetzthal und Schnals. Neue Zeitschrift des Ferdinandeums für Tirol und Vorarlberg 6: 95-137.
1864	Arnold 1864	Arnold F. 1864. Lichenen aus dem südöstlichen Tirol, gesammelt von L. Molendo, untersucht und besprochen. Verhandlungen der Kaiserlich-Königlichen Zoologisch-Botanischen Gesellschaft in Wien 14: 459-462.
1864	Milde 1864a	Milde J. 1864a. Ein Sommer in Südtirol. Botanische Skizze. Botanische Zeitung 22 (17-19), 2. Beilage: 1-22.
1864	Milde 1864b	Milde J. 1864b. Zur Cryptogamen-Flora Süd-Tirols. Botanische Zeitung 22 (43-44), Beiblatt: 1-17.
1869	Arnold 1869	Arnold F. 1869. Lichenologische Ausflüge in Tirol. IV. Der Schlern. Verhandlungen der Kaiserlich-Königlichen Zoologisch-Botanischen Gesellschaft in Wien 19: 606–656.
1875	Arnold 1875	Arnold F. 1875. Lichenologische Ausflüge in Tirol. XIV. Finsterthal. Verhandlungen der Kaiserlich-Königlichen Zoologisch-Botanischen Gesellschaft in Wien 25: 433–496.
1879	Arnold 1879	Arnold F. 1879. Lichenologische Ausflüge in Tirol. XX. Predazzo. Berichtigungen und Nachträge. Verhandlungen der Kaiserlich-Königlichen Zoologisch-Botanischen Gesellschaft in Wien 29: 351–394.
1880	Arnold 1880	Arnold F. 1880. Lichenologische Ausflüge in Tirol. XXI. A: Berichtigungen und Nachträge. B: Verzeichniss der Tiroler Lichenen. Verhandlungen der Kaiserlich-Königlichen Zoologisch-Botanischen Gesellschaft in Wien 30: 95–154.
1886	Arnold 1886	Arnold F. 1886. Lichenologische Ausflüge in Tirol. XXII. Sulden. Verhandlungen der Kaiserlich-Königlichen Zoologisch-Botanischen Gesellschaft in Wien 36: 61–88.
1887	Arnold 1887	Arnold F. 1887. Lichenologische Ausflüge in Tirol. XXIII. Predazzo und Paneveggio. Verhandlungen der Kaiserlich-Königlichen Zoologisch-Botanischen Gesellschaft in Wien 37: 81–150.
1889	Arnold 1889	Arnold F. 1889. Lichenologische Ausflüge in Tirol. XXIV. Finkenberg. Nachträge. Verhandlungen der Kaiserlich-Königlichen Zoologisch-Botanischen Gesellschaft in Wien 39: 249–266.
1893	Arnold 1893	Arnold F. 1893. Lichenologische Ausflüge in Tirol. XXV. Der Arlberg. Berichtigungen und Nachträge. Verhandlungen der Kaiserlich-Königlichen Zoologisch-Botanischen Gesellschaft in Wien 43: 360–407.
1896	Arnold 1896	Arnold F. 1896. Lichenologische Ausflüge in Tirol. XXVI. Pians. XXVII. Galtür. XXVIII. Wolkenstein. XXIX. Plansee. Nachträge. Verhandlungen der Kaiserlich-Königlichen Zoologisch-Botanischen Gesellschaft in Wien 46: 101–143.
1897	Arnold 1897	Arnold F. 1897. Lichenologische Ausflüge in Tirol. XXX. Verzeichniss der Lichenen von Tirol. Verhandlungen der Kaiserlich-Königlichen Zoologisch-Botanischen Gesellschaft in Wien 47: 353–395.
1902	Dalla Torre & Sarnthein 1902	Dalla Torre K.W., Sarnthein L.v. 1902. Die Flechten (Lichenes) von Tirol, Vorarlberg und Liechtenstein. In: Dalla Torre K.W., Sarnthein L.v. Flora der gefürsteten Grafschaft Tirol, des Landes Vorarlberg und des Fürstenthumes Liechtenstein. Nach eigenen und fremden Beobachtungen, Sammlungen und den Litteraturquellen. Band 4: I–XLVI, 1–693. Innsbruck: Verlag der Wagner’schen Universitäts-Buchhandlu…
1905	Magnus 1905	Magnus P. 1905. Die Pilze (Fungi) von Tirol, Vorarlberg und Liechtenstein. In: Dalla Torre K.W., Sarnthein L.v. Flora der gefürsteten Grafschaft Tirol, des Landes Vorarlberg und des Fürstenthumes Liechtenstein. Nach eigenen und fremden Beobachtungen, Sammlungen und den Litteraturquellen. Band 3: I–LIV, 1–716. Innsbruck: Verlag der Wagner’schen Universitäts-Buchhandlung.
1907	Steiner 1907	Steiner J. 1907. Über Buellia saxorum und verwandte Flechtenarten. Verhandlungen der Kaiserlich-Königlichen Zoologisch-Botanischen Gesellschaft in Wien 57: 340–371.
1929	Magnusson 1929	Magnusson A. H. 1929. A monograph of the genus Acarospora. Kungl. Svenska Vetenskapsakademiens Handlingar, 3. ser., 7: 1–400.
1931	Cengia Sambo 1931	Cengia Sambo M. 1931. Ecologia dei licheni II. I licheni umicoli dei Passi alpini erbosi. Atti della Società Italiana di Scienze Naturali, Milano 70: 279–291.
1931	Servit 1931	Servít M. 1931. Flechten aus Jugoslavien. 2. Süddalmatien und Lovcen. Hedwigia 71: 215–282.
1933	Magnusson 1933	Magnusson A. H. 1933. A monograph of the lichen genus Ionaspis. Acta Horti Gothoburgensis 8: 1–46.
1934	Servit 1934	Servít M. 1934. Flechten aus Jugoslavien. 3. Fruska Gora und Cardak planina sowie Nachträge. Hedwigia 74(2): 119–160.
1936	Magnusson 1935-1936	Magnusson A. H. 1935–1936. Acarosporaceae und Thelocarpaceae. In: Dr. L. Rabenhorst’s Kryptogamen-Flora von Deutschland, Österreich und der Schweiz, 2. Auflage. Band 9, Abteilung 5, Teil 1: I–VII, 1–318. – Leipzig: Akademische Verlagsgesellschaft. (p. 1–285, 286–318, 1935; Vorwort 1936).
1939	Magnusson 1939	Magnusson A. H. 1939. Studies in species of Lecanora, mainly the Aspicilia gibbosa group. Kongliga Svenska Vetenskapsakademiens Handlinger,, ser. 3, 17(5): 1–182.
1945	Magnusson 1945	Magnusson A. H. 1945. Contribution to the taxonomy of the Lecidea goniophila group. Meddelelser fran Göteborgs Botaniska Trädgard 16: 125–134.
1947	Magnusson 1947	Magnusson A. H. 1947. Studies on non-saxicolous species of Rinodina mainly from Europe and Siberia. Acta Horti Gothoburgensis 17: 191–338.
1953	Poelt 1953	Poelt J. 1953. Mitteleuropäische Flechten II. Mitteilungen der Botanischen Staatssammlung München 1(8): 323–332.
1956	Runemark 1956	Runemark H. 1956. Studies in Rhizocarpon II. Distribution and ecology of the yellow species in Europe. Opera Botanica 2 (2): 1–150.
1960	Poelt 1960	Poelt J. 1960. Mitteleuropäische Flechten VI. Mitteilungen der Botanischen Staatssammlung München 3: 568–584.
1961	Poelt 1961	Poelt J. 1961. Die mitteleuropäischen Arten der Lecidea-goniophila-Gruppe (Lichenes). Berichte der Bayerischen Botanischen Gesellschaft 34: 82–91.
1964	Schauer 1964	Schauer T. 1964. Zur epiphytischen Flechtenvegetation der Umgebung von Lunz (Niederösterreich). Verhandlungen der Zoologisch-Botanischen Gesellschaft in Wien 103/104: 191–200.
1965	Poelt 1965	Poelt J. 1965. Über einige Artengruppen der Flechtengattungen Caloplaca und Fulgensia. Mitteilungen der Botanischen Staatssammlung München 5: 571–607.
1967	Hertel 1967	Hertel H. 1967. Revision einiger calciphiler Formenkreise der Flechtengattung Lecidea. Beihefte zur Nova Hedwigia 24: 1–155 + 18 Tafeln.
1969	Follmann & Huneck 1969	Follmann G, Huneck S. 1969. Mitteilungen über Flechteninhaltsstoffe. LXVIII. Zur Phytochemie und Chemotaxonomie der Sammelgattung Lecanora. Willdenowia 5(3): 351–367.
1969	Hertel 1969a	Hertel H. 1969a. Arthonia intexta Almqu., ein vielfach verkannter fruchtkörperloser Flechtenparasit. Berichte der Deutschen Botanischen Gesellschaft 82: 209–220.
1969	Hertel 1969b	Hertel H. 1969b. Die Flechtengattung Trapelia Choisy. Herzogia 1: 111–130.
1969	Hertel & Leuckert 1969	Hertel H., Leuckert C. 1969. Über Flechtenstoffe und Systematik einiger Arten der Gattungen Lecidea, Placopsis und Trapelia mit C+ rot reagierendem Thallus. Willdenowia 5(3): 369–383.
1978	Poelt 1978	Poelt J. 1978. Plantae Graecenses. Herausgegeben vom Institut für Systematische Botanik der Universität Graz. Jahrg. 3. Graz.
1978	Zehetleitner 1978	Zehetleitner G. 1978. Über einige parasitische Arten der Flechtengattung Verrucaria. Nova Hedwigia 29(3-4): 683–734.
1979	Hafellner 1979	Hafellner J. 1979. Karschia – Revision einer Sammelgattung an der Grenze von lichenisierten und nicht lichenisierten Ascomyceten. Beihefte zur Nova Hedwigia 62: 1–248.
1979	Mayrhofer & Poelt 1979	Mayrhofer H, Poelt J. 1979. Die saxicolen Arten der Flechtengattung Rinodina in Europa. Bibliotheca Lichenologica 12: 1–186.
1983	Poelt 1983	Poelt J. 1983. Bryonora eine neue Gattung der Lecanoraceae. Nova Hedwigia 38: 73–111.
1985	Mayrhofer & Poelt 1985	Mayrhofer H, Poelt J. 1985. Die Flechtengattung Microglaena sensu Zahlbruckner in Europa. Herzogia 7: 13–79.
1986	Hawksworth & Poelt 1986	Hawksworth DL, Poelt J. 1986. Five additional genera of conidial lichen-forming fungi from Europe. Plant Systematics and Evolution 154: 195–211.
1988	Hertel & Rambold 1988	Hertel H., Rambold G. 1988. Lecidea mosigii (Koerb.) Anzi - eine Art der Gattung Orphniospora Koerb. (Fuscideaceae, Teloschistales). Mitteilungen der Botanischen Staatssammlung München 27: 111–123.
1988	Mayrhofer 1988	Mayrhofer M. 1988. Studien über die saxicolen Arten der Flechtengattung Lecania in Europa II. Lecania s. str. Bibliotheca Lichenologica 28: 1-133.
1989	Hinteregger et al. 1989	Hinteregger E, Mayrhofer H, Poelt J. 1989. Die Flechten der Alpenrosen in den Ostalpen (Rhododendron ferrugineum und Rh. hirsutum). I. Einige Arten der Gattungen Lecanora und Rinodina. Mitteilungen des Naturwissenschaftlichen Vereines für Steiermark 119: 83–102.
1989	Triebel 1989	Triebel D. 1989. Lecideicole Ascomyceten. Eine Revision der obligat lichenicolen Ascomyceten auf lecideoiden Flechten. Bibliotheca Lichenologica 35: 1–278.
1990	Breuss 1990	Breuss O. 1990. Die Flechtengattung Catapyrenium (Verrucariaceae) in Europa. Stapfia 23: 1–153.
1990	Hafellner & Sancho 1990	Hafellner J, Sancho LG. 1990. Über einige lichenicole Pilze und Flechten aus den Gebirgen Zentralspaniens und den Ostalpen. Herzogia 8: 363–382.
1990	Hertel & Rambold 1990	Hertel H., Rambold G. 1990. Zur Kenntnis der Familie Rimulariaceae (Lecanorales). In: Jahns, H. M. (ed.), Contributions to lichenology. In honour of A. Henssen. Bibliotheca Lichenologica 38: 145–189.
1990	Knoph 1990	Knoph J-G. 1990. Untersuchungen an gesteinsbewohnenden xanthonhaltigen Sippen der Flechtengattung Lecidella (Lecanoraceae, Lecanorales) unter besonderer Berücksichtigung von außereuropäischen Proben exklusive Amerika. Bibliotheca Lichenologica 36: 1–183.
1991	Feuerer 1991	Feuerer T. 1991. Revision der europäischen Arten der Flechtengattung Rhizocarpon mit nichtgelbem Lager und vielzelligen Sporen. Bibliotheca Lichenologica 39: 1–218.
1994	Hafellner 1994	Hafellner J. 1994. Beiträge zu einem Prodromus der lichenicolen Pilze Österreichs und angrenzender Gebiete I. Einige neue oder seltene Arten. Herzogia 10: 1–28.
1994	Hinteregger 1994	Hinteregger E. 1994. Krustenflechten auf den Rhododendron-Arten (Rh. ferrugineum und Rh. hirsutum) der Ostalpen unter besonderer Berücksichtigung einiger Arten der Gattung Biatora. Bibliotheca Lichenologica 55: 1–346.
1995	Hertel & Rambold 1995	Hertel H, Rambold G. 1995. On the genus Adelolecia (lichenized Ascomycotina, Lecanorales). In: Knoph J-G, Schrüfer K, Sipman HJM (eds.). Studies in lichenology with emphasis on chemotaxonomy, geography and phytochemistry. Festschrift Christian Leuckert. Bibliotheca Lichenologica 57: 211–230.
1995	Printzen 1995	Printzen C. 1995. Die Flechtengattung Biatora in Europa. Bibliotheca Lichenologica 60: 1–275.
1996	Etayo 1996	Etayo J. 1996. Contribution to the lichen flora of the Canary Islands. II. Epiphytic lichens from La Palma. Österreichische Zeitschrift für Pilzkunde 5: 149–159.
1997	Nascimbene & Caniglia 1997	Nascimbene J, Caniglia G. 1997. Licheni, indicatori della qualità ambientale degli ecosistemi forestali nei Parchi Naturali di Paneveggio-Pale di S. Martino (Trento) e delle Dolomiti d’Ampezzo (Belluno). Studi Trentini di Scienze Naturali – Acta Biologica 74: 133–142.
1999	Nascimbene & Caniglia 1999	Nascimbene J, Caniglia G. 1999. Biodiversità dei popolamenti lichenici epifiti negli ecosistemi forestali dei parchi di Paneveggio-Pale di S. Martino (Trento) e delle Dolomiti d’Ampezzo (Belluno). Actes du Deuxieme Colloque Écologie et Biogèographie Alpines, Botanique et Zoologie (La Thuile (Italie) 6-11 septembre 1997). Revue Valdôtaine d’Histoire Naturelle 51 (suppl.): 431–436.
2001	Hertel 2001	Hertel H. 2001. Floristic and taxonomic notes on saxicolous lecideoid lichens. Sendtnera 7: 93–136.
2002	Caniglia et al. 2002	Caniglia G, Corsini L, Dalle Vedove M, De Marco V, Nascimbene J, Rabacchi R, Tonina C. 2002. Escursione lichenologica SLI-SBI al Parco Naturale Paneveggio-Pale di San Martino (Trento). Notiziario della Società Lichenologica Italiana 15: 81–86.
2003	Nascimbene & Caniglia 2003	Nascimbene J, Caniglia G. 2003. Licheni del Parco Naturale Paneveggio-Pale di San Martino. Quaderni dei Parco 3: 1–97.
2006	Hafellner 2006	Hafellner J. 2006. Lecideoid lecanoralean ascomycetes invading Rhizocarpon subgen. Rhizocarpon taxa, with special emphasis on cryptothalline species. Fritschiana (Graz) 52: 31–48.
2007	Thor & Nascimbene 2007	Thor G, Nascimbene J. 2007. A floristic survey in the Southern Alps: additions to the lichen flora of Italy. Cryptogamie, Mycologie 28: 247–260.
2008	Breuss 2008	Breuss O. 2008. Bemerkungen zu einigen Arten der Flechtengattung Verrucaria. In: Facetten der Flechtenforschung. Festschrift zu Ehren von Volkmar Wirth. Sauteria 15: 121–138.
2008	Hertel & Leuckert 2008	Hertel H., Leuckert C. 2008. Lecidea atrobrunnea in Europe and adjacent parts of Asia and Africa. Lecidea atrobrunnea in Europa und benachbarten Tielen Asiens und Afrikas. In: Facetten der Flechtenforschung. Festschrift zu Ehren von Volkmar Wirth. Sauteria 15: 215–238.
2008	Nascimbene et al. 2008	Nascimbene J, Marini L, Caniglia G, Nimis PL. 2008. Lichen diversity on stumps in relation to wood decay in subalpine forests of Northern Italy. Biodiversity and Conservation 17(11): 2661–2670.
2010	Hertel & Schuhwerk 2010	Hertel H., Schuhwerk F. 2010. On saxicolous lecideoid lichens growing in the European Alps at high altitudes. In: Hafellner, J., Kärnefelt, I. & Wirth, V. (eds.), Diversity and ecology of lichens in polar and mountain ecosystems. Bibliotheca Lichenologica 104: 161–239.
2012	Breuss & Berger 2012	Breuss O, Berger F. 2012. Die Validierung von Verrucaria finitima und Bemerkungen über den Formenkreis von Verrucaria tristis (lichenisierte Ascomyceten, Verrucariaceae). Österreichische Zeitschrift für Pilzkunde 21: 117–126.
2019	Hafellner 2019	Hafellner J. 2019. A reinvestigation of Microthelia umbilicariae results in a contribution to the species diversity in Endococcus. Fritschiana (Graz) 94: 1–23.
2021	Nascimbene et al. 2021	Nascimbene J, Gheza G, Hafellner J, Mayrhofer H, Muggia L, Obermayer W, Thor G, Nimis PL. 2021. Refining the picture: new records to the lichen biota of Italy. Mycokeys 82: 97–137.
